# Supplementary material for: Integrative transcriptomics and single-cell transcriptomics analyses reveal potential biomarkers and mechanisms of action in papillary thyroid carcinoma
Source: Front Genet. 2025 May 30;16:1536198. doi: 10.3389/fgene.2025.1536198 (PMC12162626; doi:10.3389/fgene.2025.1536198)
Supplement: Supplementary file 2 [file Supplementaryfile2.zip]

Archive with 14 entries (13 files):
- Supplementary Table/
- Supplementary Table/Supplementary Table 1.xlsx
- Supplementary Table/Supplementary Table 10.xlsx
- Supplementary Table/Supplementary Table 11.xlsx
- Supplementary Table/Supplementary Table 12.xlsx
- Supplementary Table/Supplementary Table 13.xlsx
- Supplementary Table/Supplementary Table 2.xlsx
- Supplementary Table/Supplementary Table 3.xlsx
- Supplementary Table/Supplementary Table 4.xlsx
- Supplementary Table/Supplementary Table 5.xlsx
- Supplementary Table/Supplementary Table 6.xlsx
- Supplementary Table/Supplementary Table 7.xlsx
- Supplementary Table/Supplementary Table 8.xlsx
- Supplementary Table/Supplementary Table 9.xlsx
