# Supplementary material for: Integrative transcriptomics and single-cell transcriptomics analyses reveal potential biomarkers and mechanisms of action in papillary thyroid carcinoma
Source: Front Genet. 2025 May 30;16:1536198. doi: 10.3389/fgene.2025.1536198 (PMC12162626; doi:10.3389/fgene.2025.1536198)
Supplement: Supplementary file 2 [file Supplementaryfile2.zip › Supplementary Table/Supplementary Table 1.xlsx]

## Sheet: 02_train_sample_info
sample	stage
GSM77362	Normal
GSM77363	Tumor(PTC)
GSM77364	Normal
GSM77365	Tumor(PTC)
GSM77366	Normal
GSM77367	Tumor(PTC)
GSM77368	Normal
GSM77369	Tumor(PTC)
GSM77370	Normal
GSM77371	Tumor(PTC)
GSM77372	Normal
GSM77373	Tumor(PTC)
GSM77374	Normal
GSM77375	Tumor(PTC)
GSM77376	Normal
GSM77377	Tumor(PTC)
GSM77378	Normal
GSM77379	Tumor(PTC)
