# Supplementary material for: Integrative transcriptomics and single-cell transcriptomics analyses reveal potential biomarkers and mechanisms of action in papillary thyroid carcinoma
Source: Front Genet. 2025 May 30;16:1536198. doi: 10.3389/fgene.2025.1536198 (PMC12162626; doi:10.3389/fgene.2025.1536198)
Supplement: Supplementary file 2 [file Supplementaryfile2.zip › Supplementary Table/Supplementary Table 10.xlsx]

## Sheet: 02_ATCtest_sample_info
sample	stage
GSM1588026	Tumor(ATC)
GSM1588027	Tumor(ATC)
GSM1588028	Tumor(ATC)
GSM1588029	Tumor(ATC)
GSM1588030	Tumor(ATC)
GSM1588031	Tumor(ATC)
GSM1588032	Tumor(ATC)
GSM1588033	Tumor(ATC)
GSM1588034	Tumor(ATC)
GSM1588035	Tumor(ATC)
GSM1588036	Tumor(ATC)
GSM1588037	Tumor(ATC)
GSM1588038	Normal
GSM1588039	Normal
GSM1588040	Normal
GSM1588041	Normal
GSM1588042	Normal
GSM1588043	Normal
GSM1588044	Normal
GSM1588045	Normal
GSM1588046	Normal
GSM1588047	Normal
GSM1588048	Normal
GSM1588049	Normal
GSM1588050	Normal
