# Supplementary material for: Integrative transcriptomics and single-cell transcriptomics analyses reveal potential biomarkers and mechanisms of action in papillary thyroid carcinoma
Source: Front Genet. 2025 May 30;16:1536198. doi: 10.3389/fgene.2025.1536198 (PMC12162626; doi:10.3389/fgene.2025.1536198)
Supplement: Supplementary file 2 [file Supplementaryfile2.zip › Supplementary Table/Supplementary Table 11.xlsx]

## Sheet: 02_FTCtest_sample_info
sample	stage
GSM2186533	Tumor(FTC)
GSM2186534	Tumor(FTC)
GSM2186535	Tumor(FTC)
GSM2186536	FTA
GSM2186537	Tumor(FTC)
GSM2186538	Tumor(FTC)
GSM2186539	Tumor(FTC)
GSM2186540	Tumor(FTC)
GSM2186541	Tumor(FTC)
GSM2186542	Tumor(FTC)
GSM2186543	FTA
GSM2186544	Tumor(FTC)
GSM2186545	FTA
GSM2186546	Tumor(FTC)
GSM2186547	FTA
GSM2186548	Tumor(FTC)
GSM2186549	Tumor(FTC)
GSM2186550	FTA
GSM2186551	Tumor(FTC)
GSM2186552	FTA
GSM2186553	FTA
GSM2186554	FTA
GSM2186555	FTA
GSM2186556	FTA
GSM2186557	FTA
GSM2186558	FTA
GSM2186559	FTA
GSM2186560	FTA
GSM2186561	FTA
GSM2186562	FTA
GSM2186563	FTA
GSM2186564	Tumor(FTC)
GSM2186565	Tumor(FTC)
GSM2186566	Tumor(FTC)
GSM2186567	Tumor(FTC)
GSM2186568	Tumor(FTC)
GSM2186569	Tumor(FTC)
GSM2186570	Tumor(FTC)
GSM2186571	Tumor(FTC)
GSM2186572	FTA
GSM2186573	Tumor(FTC)
GSM2186574	Tumor(FTC)
GSM2186575	Tumor(FTC)
GSM2186576	Tumor(FTC)
GSM2186577	Tumor(FTC)
GSM2186578	FTA
GSM2186579	FTA
GSM2186580	FTA
GSM2186581	FTA
GSM2186582	FTA
GSM2186583	FTA
GSM2186584	FTA
