# Supplementary material for: Integrative transcriptomics and single-cell transcriptomics analyses reveal potential biomarkers and mechanisms of action in papillary thyroid carcinoma
Source: Front Genet. 2025 May 30;16:1536198. doi: 10.3389/fgene.2025.1536198 (PMC12162626; doi:10.3389/fgene.2025.1536198)
Supplement: Supplementary file 2 [file Supplementaryfile2.zip › Supplementary Table/Supplementary Table 12.xlsx]

## Sheet: Supplementary Table 12
gene	cell_type	p.value
TACSTD2	Tissue_stem_cells	3.96939e-255
TACSTD2	Epithelial_cells	4.57731e-47
TACSTD2	Endothelial_cells	0.0201566
TACSTD2	Macrophage	0.0798012
TACSTD2	Smooth_muscle_cells	1.34781e-34
ENTPD1	Tissue_stem_cells	5.11857e-115
ENTPD1	Epithelial_cells	4.3635e-57
ENTPD1	Endothelial_cells	6.47169e-07
ENTPD1	Macrophage	3.41307e-05
ENTPD1	Smooth_muscle_cells	1.61748e-12
SERPINA1	Tissue_stem_cells	5.51983e-292
SERPINA1	Epithelial_cells	2.23903e-27
SERPINA1	Endothelial_cells	6.13496e-08
SERPINA1	Macrophage	1.13435e-11
SERPINA1	Smooth_muscle_cells	1.18281e-50
