# Supplementary material for: Integrative transcriptomics and single-cell transcriptomics analyses reveal potential biomarkers and mechanisms of action in papillary thyroid carcinoma
Source: Front Genet. 2025 May 30;16:1536198. doi: 10.3389/fgene.2025.1536198 (PMC12162626; doi:10.3389/fgene.2025.1536198)
Supplement: Supplementary file 2 [file Supplementaryfile2.zip › Supplementary Table/Supplementary Table 13.xlsx]

## Sheet: Supplementary Table 12
gene	cell line	ΔCt	ΔΔCt (vs TPC-1)	2^-ΔΔCt (Fold change)
ENTPD1	TPC-1	17.4333	-0.0566667	1.04006
ENTPD1	TPC-1	17.4433	-0.0466667	1.03288
ENTPD1	TPC-1	17.5933	0.103333	0.93088
ENTPD1	IHH4	14.78	-2.71	6.54322
ENTPD1	IHH4	14.41	-3.08	8.45614
SERPINA1	TPC-1	12.8533	-0.176667	1.13027
SERPINA1	TPC-1	13.2033	0.173333	0.886791
SERPINA1	TPC-1	13.0333	0.00333333	0.997692
SERPINA1	IHH4	9.97	-3.06	8.33973
SERPINA1	IHH4	10.24	-2.79	6.9163
SERPINA1	IHH4	10.28	-2.75	6.72717
TACSTD2	TPC-1	14.1033	0.0866667	0.941696
TACSTD2	TPC-1	13.7433	-0.273333	1.2086
TACSTD2	TPC-1	14.2033	0.186667	0.878633
TACSTD2	IHH4	12.25	-1.76667	3.40267
TACSTD2	IHH4	12.83	-1.18667	2.27626
gene	GSE3467 dataset log2FC (NormalvsTumor)
ENTPD1	2.38186
SERPINA1	2.23514
TACSTD2	1.08332
