# Supplementary material for: Integrative transcriptomics and single-cell transcriptomics analyses reveal potential biomarkers and mechanisms of action in papillary thyroid carcinoma
Source: Front Genet. 2025 May 30;16:1536198. doi: 10.3389/fgene.2025.1536198 (PMC12162626; doi:10.3389/fgene.2025.1536198)
Supplement: Supplementary file 2 [file Supplementaryfile2.zip › Supplementary Table/Supplementary Table 2.xlsx]

## Sheet: Supplementary Table 1
	Gene_Symbol	logFC	AveExpr	t	P.Value	adj.P.Val	B	regulate	LogP	Label
1	CDH3	2.67676528488889	8.62228141588889	17.1164	4.07485018891831e-13	7.19985279879976e-09	19.3626649920898	up_regulated	8.1426763826413	CDH3
2	TIMP1	2.33294056222223	11.5156422877778	16.0659657007354	1.27983635910728e-12	1.13067143145333e-08	18.4014424794078	up_regulated	7.94666358096146	TIMP1
3	LRP4	3.37874356733333	8.78081621377778	14.4880764046269	8.11542980529482e-12	4.77971764099181e-08	16.8057729581069	up_regulated	7.32059775832118	LRP4
4	SERPINA1	2.23514392366667	8.15678312558333	13.6828626400632	2.22590364234977e-11	9.83237286416951e-08	15.9130937745391	up_regulated	7.00734166045309	SERPINA1
5	QPCT	2.87497647755556	6.51980760977778	12.984	5.56383853992741e-11	1.9548725810422e-07	15.0909159272913	up_regulated	6.70888154474058	QPCT
6	ENTPD1	2.38186417702778	7.96552801648611	12.8327659342266	6.81962034999161e-11	1.9548725810422e-07	14.9068513919249	up_regulated	6.70888154474058	ENTPD1
7	TENM1	1.95331509461111	6.03096711602778	12.7389482298712	7.74469866279664e-11	1.9548725810422e-07	14.7915513790303	up_regulated	6.70888154474058	TENM1
8	PRR15	3.92818488688889	7.81500862044444	12.3816218988761	1.26598164901821e-10	2.79607871956285e-07	14.3443340251799	up_regulated	6.55345060581959	PRR15
9	CITED1	3.84601278033333	9.60261	11.2583796568049	6.4000284198468e-10	1.2564678016697e-06	12.8508660653494	up_regulated	5.90084863618907	CITED1
10	LRRK2	3.04284541644444	8.22203997011111	10.9908789423087	9.58516741737276e-10	1.69360323097559e-06	12.4744576785924	up_regulated	5.77118832646152	LRRK2
11	SLC34A2	3.55732	9.39110818316667	10.6636321727399	1.58685517614e-09	2.54892219156525e-06	12.0025314577429	up_regulated	5.59364342160787
12	CTSH	1.99997113322222	10.4488833511667	10.5423923853825	1.91819544874087e-09	2.57783955734645e-06	11.8244213482331	up_regulated	5.58874411627953
13	ICAM1	1.45195544240741	8.07473070409259	10.5292221156658	1.95830452127823e-09	2.57783955734645e-06	11.8049653492429	up_regulated	5.58874411627953
14	KCNJ2	2.51958374322222	8.14659425672222	10.4013993531456	2.39622894180156e-09	2.57783955734645e-06	11.6150298419688	up_regulated	5.58874411627953
15	NPC2	1.12165186444444	13.1264375544444	10.3981255304201	2.40870308653988e-09	2.57783955734645e-06	11.6101386944757	up_regulated	5.58874411627953
16	ZNF658	-1.34067	5.70293392877778	-10.3875	2.44967063217956e-09	2.57783955734645e-06	11.5942499824724	down_regulated	5.58874411627953	ZNF658
17	DPP4	3.00904103614815	7.06903043974074	10.3796871228558	2.48023501470879e-09	2.57783955734645e-06	11.582566586787	up_regulated	5.58874411627953
18	DTX4	2.22473494366667	10.5454057926111	10.3320420564885	2.6755257418517e-09	2.62632579626543e-06	11.5111244134122	up_regulated	5.58065140058321
19	PDLIM4	1.55700989077778	7.20442654301111	10.2230707708238	3.18493405590869e-09	2.7549726596355e-06	11.3466604208879	up_regulated	5.55988270673174
20	COMP	3.37091	6.75608992588889	10.2068976933479	3.26875801917246e-09	2.7549726596355e-06	11.3221243802693	up_regulated	5.55988270673174
22	CHI3L1	3.05917662892593	8.16263270783333	10.1769207525696	3.43026761627602e-09	2.7549726596355e-06	11.2765594452184	up_regulated	5.55988270673174
23	TACSTD2	1.08332	6.63767570398611	10.1386363759756	3.64872295735935e-09	2.80301243189488e-06	11.218202149553	up_regulated	5.55237497605656
24	PHYHIP	1.18749884377778	7.42390657255556	10.0875874220046	3.96281886945743e-09	2.91746027518514e-06	11.1400986479479	up_regulated	5.53499504869659
25	RXRG	3.04423	6.51899256511111	9.94652222658066	4.98619079957807e-09	3.5240402095098e-06	10.9225440022062	up_regulated	5.45295914490568
26	CLDN1	2.62692535944444	7.53693635055556	9.7104118639248	7.36136676384297e-09	5.00261497501313e-06	10.5526592432466	up_regulated	5.30080292119451
28	UPP1	1.99116242455556	8.20418045894444	9.6401390198594	8.27665626812161e-09	5.22286570005146e-06	10.4411646559095	up_regulated	5.28209114139955
29	MXRA8	1.59216539033333	9.86971477505556	9.57059683585202	9.29970955816998e-09	5.66608855804501e-06	10.3301876401538	up_regulated	5.24671664196353
30	CCDC110	-1.36669	5.93150908511111	-9.53933	9.80186688631984e-09	5.77297286714618e-06	10.2800777293939	down_regulated	5.23860048367171	CCDC110
31	SCG5	2.25734874677778	8.37060541872222	9.49432670897198	1.05746308943222e-08	6.02719849263801e-06	10.2077359367462	up_regulated	5.21988450575494
32	MVP	1.37777412211111	8.95260201916667	9.38063463738368	1.28231379772253e-08	6.88368769423776e-06	10.0237604448556	up_regulated	5.16217884138717
33	SDC4	1.96848191888889	11.0805380416667	9.37910806755408	1.2856511059474e-08	6.88368769423776e-06	10.0212783560996	up_regulated	5.16217884138717
34	DDB2	1.22361925644444	8.08802390033333	9.33751911845759	1.38013808664526e-08	7.17225289792207e-06	9.95353698894885	up_regulated	5.14434440535698
35	MDK	1.43941862288889	7.71326119144444	9.22402877961051	1.6766039865267e-08	8.46397595369721e-06	9.76748986972165	up_regulated	5.07242557914531
36	TMC6	1.49939862511111	7.93342594094444	9.20690590991136	1.72678981817575e-08	8.47518036037428e-06	9.73926807686661	up_regulated	5.07185105080254
38	LIFR	-1.56516	6.68612422784444	-9.12744	1.98101144467668e-08	9.21118189894531e-06	9.60777149460163	down_regulated	5.03568464132779	LIFR
41	PROS1	2.49519905244444	9.67027754088889	8.97689397438282	2.57521552470645e-08	1.08504469463466e-05	9.35627054879077	up_regulated	4.9645523721994
43	RYR1	2.14922354844444	6.56720322955556	8.9625863697088	2.64060908196788e-08	1.08504469463466e-05	9.33220582712017	up_regulated	4.9645523721994
44	HEY2	1.26856627127778	7.4591	8.93480058269004	2.77258826429925e-08	1.10730829011849e-05	9.28539037094764	up_regulated	4.95573144862687
46	TMEM171	-1.74816	7.03510549430556	-8.80956	3.45839051164225e-08	1.32839786848276e-05	9.07304775794583	down_regulated	4.87667182993222	TMEM171
48	LPAR5	2.00188494238889	6.32735190591667	8.70120477292797	4.1938718364664e-08	1.53091340868717e-05	8.88755558567496	up_regulated	4.81504937311158
49	SPX	-1.69711	7.41655546291667	-8.69435	4.24555758818674e-08	1.53091340868717e-05	8.87576486189233	down_regulated	4.81504937311158	SPX
51	ICAM5	1.06279364111111	5.67158641177778	8.62678274033585	4.79185595342709e-08	1.66014319296281e-05	8.75919953279673	up_regulated	4.77985445097708
52	NPDC1	1.11213	8.11228022922222	8.60353968121036	4.99626972903109e-08	1.69767480465866e-05	8.71895181208064	up_regulated	4.77014549669985
53	NGEF	1.56176221155556	5.48496674494444	8.55369283418352	5.46580666512249e-08	1.82015209759879e-05	8.63237896976456	up_regulated	4.7398923194941
54	LIPH	1.73899952811111	5.94219858333333	8.5355230613989	5.64816808539501e-08	1.82015209759879e-05	8.60073449005248	up_regulated	4.7398923194941
55	POLI	-1.27772	7.29473	-8.5338	5.66576293892883e-08	1.82015209759879e-05	8.59773523276951	down_regulated	4.7398923194941	POLI
58	DUSP4	1.74564161140741	6.25571321340741	8.45515104645423	6.53395954120054e-08	1.99049191609435e-05	8.46019549634448	up_regulated	4.70103958185921
61	LAMB3	2.45466381388889	7.27103	8.38216856684441	7.46347886101495e-08	2.16183947533235e-05	8.33177993993949	up_regulated	4.66517655717531
63	CAMK2N1	1.58621096414815	6.70958023662963	8.30524024843433	8.59317129400011e-08	2.38428267418041e-05	8.1955963707755	up_regulated	4.62264225708651
64	PLP2	1.04942705244444	8.86407158133333	8.30251792690931	8.63626074749823e-08	2.38428267418041e-05	8.19076158836175	up_regulated	4.62264225708651
65	GOLT1A	1.57443203988889	6.84585268794444	8.29263956106776	8.79451122810754e-08	2.39061875214511e-05	8.17320889281352	up_regulated	4.62148967818849
66	TBC1D4	-1.57534	8.68140649794444	-8.25691	9.39248840790365e-08	2.51448299514014e-05	8.10960515390162	down_regulated	4.59955129706504	TBC1D4
67	ADORA1	1.05877630294445	6.66263611469444	8.18873256058349	1.06535943052895e-07	2.80952772806209e-05	7.98772807013996	up_regulated	4.55136667736693
71	RYR2	-1.22471	6.11506309544444	-8.10512	1.24439174851307e-07	3.09678278936302e-05	7.83734957414496	down_regulated	4.50908925531137	RYR2
72	SYTL5	1.66302	5.84081102272222	8.06456437538054	1.34222777232364e-07	3.26060394798778e-05	7.7640368596309	up_regulated	4.48670194993654
73	GLT1D1	1.08559861588889	6.77066003761111	8.06261430360781	1.34712823704289e-07	3.26060394798778e-05	7.76050598147318	up_regulated	4.48670194993654
74	DPY19L2	-1.86205	7.32629998058333	-8.05031	1.37847357319922e-07	3.27094717367204e-05	7.73821895414747	down_regulated	4.48532646974478	DPY19L2
77	SYTL1	1.81879329277778	8.42639790638889	7.99252009086578	1.53618539401642e-07	3.46428654757936e-05	7.6332245705293	up_regulated	4.4603861926115
79	MFGE8	1.68630174766667	8.82184276494444	7.98812539943568	1.54891978753053e-07	3.46428654757936e-05	7.6252206732063	up_regulated	4.4603861926115
81	ABCC3	1.17457925624444	7.47825608641111	7.92305490909172	1.75083436808489e-07	3.81919659872739e-05	7.50638178946753	up_regulated	4.41803
83	BID	1.4933192877037	7.11787995744444	7.79424923676256	2.23514598232123e-07	4.75816799537757e-05	7.26932620330098	up_regulated	4.32256022850778
84	WASF3	-1.42195	8.84117240161111	-7.78	2.29667552557846e-07	4.83094760255307e-05	7.24294947208887	down_regulated	4.31596767293482	WASF3
85	MPPED2	-2.71869	7.47839412313889	-7.77126	2.33528113255102e-07	4.85436262718165e-05	7.22675664282723	down_regulated	4.31386778443144
87	TFCP2L1	-1.46062	7.85428223018519	-7.71905	2.58031747964904e-07	5.24041718941596e-05	7.12980500086232	down_regulated	4.28063413747256
88	LRP1B	-2.87807	5.89362371477778	-7.70316	2.66004025723619e-07	5.31933982151921e-05	7.10023016610638	down_regulated	4.27414226425802
91	LRRC2	-1.09852	7.47939261119444	-7.6878	2.73959999863178e-07	5.31933982151921e-05	7.07158279368109	down_regulated	4.27414226425802
92	CTSC	1.51217891983333	7.85107	7.63755716301335	3.01735189347093e-07	5.7930211438744e-05	6.97768698204572	up_regulated	4.23709488637213
93	NELL2	1.77866170588889	9.93258	7.62904287332552	3.06724302338116e-07	5.7930211438744e-05	6.96173729971887	up_regulated	4.23709488637213
94	GGCT	1.51992	9.95037	7.62656587496579	3.08191741198819e-07	5.7930211438744e-05	6.95709519023213	up_regulated	4.23709488637213
95	GALE	1.07202597566667	7.40522593009259	7.61125354480256	3.17426111593151e-07	5.87793443622462e-05	6.9283786640061	up_regulated	4.2307752624527
101	IRS1	-1.27116	8.56576082718519	-7.56717	3.45647134091843e-07	6.04677149729581e-05	6.84551169702517	down_regulated	4.21847644272837
103	NRCAM	1.18491369005556	6.73430388302778	7.54816205947402	3.58604824361075e-07	6.15048763687943e-05	6.80969650169242	up_regulated	4.2110904501416
106	SLC26A7	-1.95962	8.47157961412963	-7.48984	4.01595057031585e-07	6.69413496480291e-05	6.69947697280027	down_regulated	4.17430553579685
107	TBC1D2	1.38073070111111	7.48874041755556	7.47128672507331	4.16368000286325e-07	6.87551981033558e-05	6.66429945505238	up_regulated	4.16269446226476
108	FXYD5	1.51065560566667	8.86657700933333	7.44910546496018	4.34766816676734e-07	7.08934024036624e-05	6.62218678695307	up_regulated	4.14939417995102
109	GABRB2	2.57689432492592	6.03736140387037	7.44390851229072	4.3919803325308e-07	7.08934024036624e-05	6.61230962105072	up_regulated	4.14939417995102
110	CST6	2.81171167533333	9.94358	7.4414002118527	4.41353458848994e-07	7.08934024036624e-05	6.6075410124946	up_regulated	4.14939417995102
111	KCNN4	1.85918	6.99332856616667	7.43497694791459	4.46923160018743e-07	7.11413091384791e-05	6.59532535567812	up_regulated	4.14787814721341
117	SHANK2	-1.01203	6.40964633598889	-7.36721	5.10319044988063e-07	7.63831620410467e-05	6.4660767718276	down_regulated	4.11700236706046
118	ZCCHC12	3.80573225977778	8.47813431544444	7.3657725567902	5.11758479586661e-07	7.63831620410467e-05	6.46333158366712	up_regulated	4.11700236706046
124	GDF15	1.3998786627037	5.33574134387037	7.25372425583367	6.38139053118167e-07	9.09296687866524e-05	6.24814043570404	up_regulated	4.04129439083718
126	SFN	1.4077817722963	8.28776146951852	7.23426628165349	6.63186199270997e-07	9.29987059914225e-05	6.21058460914964	up_regulated	4.03152309429224
128	FHDC1	-1.14004	9.54789	-7.20978	6.96164758844419e-07	9.56710073970173e-05	6.16323635906335	down_regulated	4.01921965297725
129	FAM43A	1.07969423088889	7.64328	7.20809652947619	6.98486612384132e-07	9.56710073970173e-05	6.15998752159925	up_regulated	4.01921965297725
134	TUBA4A	1.14925827944444	8.65791251416667	7.17496957971334	7.45977895084662e-07	9.81132299550795e-05	6.09579647063461	up_regulated	4.00827242677822
135	AHNAK2	1.54465809933333	6.72155029005556	7.16968403741572	7.53858855039883e-07	9.81132299550795e-05	6.08553977320363	up_regulated	4.00827242677822
137	KLHDC8A	1.14856888588889	7.17031399561111	7.15313329354628	7.79098317283425e-07	0.000100480935533437	6.0533964950138	up_regulated	3.9979163300647
141	TRIM47	1.01198130411111	8.20995357416667	7.11777963000355	8.35981715649349e-07	0.000104758588183038	5.98460284129545	up_regulated	3.97981036313386
142	IER5L	1.10977	7.53792649097222	7.09651418150537	8.72249876402483e-07	0.000108047427384957	5.94313575185743	up_regulated	3.96638556923255
143	MPZL2	1.45986125755555	7.99668	7.09444520021587	8.75864290785341e-07	0.000108047427384957	5.93909779337583	up_regulated	3.96638556923255
144	FHOD1	1.25214969766667	8.60421	7.0917634933584	8.80572162738907e-07	0.000108047427384957	5.93386307732179	up_regulated	3.96638556923255
146	PLEKHH1	-1.18084	10.0736381233333	-7.06048	9.37461893916061e-07	0.000113326775652107	5.87272356694178	down_regulated	3.94566746750536
151	RAB27A	1.40824156335555	9.02283531885556	7.01628888893277	1.02438090567778e-06	0.000119256598434891	5.78611	up_regulated	3.92351758222845
152	FN1	2.15002656712698	9.49093796323016	7.0155411234491	1.02592127240384e-06	0.000119256598434891	5.78464133369893	up_regulated	3.92351758222845
153	IYD	-1.27788	9.93673137477778	-7.00323	1.05162742052444e-06	0.000120544438670918	5.76046210276375	down_regulated	3.91885282104136
154	ITPR1	-1.71573	7.79753	-7.00125	1.0558211281036e-06	0.000120544438670918	5.75657348003626	down_regulated	3.91885282104136
160	ARHGAP24	-1.0021	7.17039881823611	-6.95702	1.15422116098913e-06	0.000127462085584481	5.66949746559062	down_regulated	3.8946189797019
161	CCL28	-1.04389	7.64219473457407	-6.94907	1.17288852332366e-06	0.000128719051668359	5.65381689121648	down_regulated	3.89035716854169
162	NOD1	1.46643702011111	8.41422250377778	6.9286396609892	1.22229036197116e-06	0.000133312644479435	5.61349036579087	up_regulated	3.87512865653355
163	PBX4	-2.03929	8.17845265311111	-6.92174	1.23945485054028e-06	0.000134355384995069	5.59985851865887	down_regulated	3.87174492225816
165	CCDC146	-1.39183	8.43129258577778	-6.90897	1.27189767212556e-06	0.000136200969507797	5.57459925900747	down_regulated	3.86581980101069
168	AMIGO2	1.73787509544444	8.08326231372222	6.86785192652642	1.38242469023422e-06	0.000145393225308027	5.49312491935485	up_regulated	3.83745582923961
174	VASN	1.13330636722222	8.21867892772222	6.82357718303716	1.51258622151153e-06	0.000152534905338141	5.40512386790341	up_regulated	3.81663076312944
177	APOE	1.79036051492593	8.37941199568519	6.81858848916744	1.52802525580684e-06	0.000152534905338141	5.39519073220847	up_regulated	3.81663076312944
178	SMAD9	-1.0666	7.83264311722222	-6.81199	1.54870174529614e-06	0.000152750677141363	5.38204357129871	down_regulated	3.81601685586049
179	CTH	-1.02578	5.61563	-6.81095	1.55198679471e-06	0.000152750677141363	5.37997089808575	down_regulated	3.81601685586049
180	CLCNKB	-1.06023	7.72641633074074	-6.80964	1.55612212832901e-06	0.000152750677141363	5.37736795697791	down_regulated	3.81601685586049
183	CPQ	-1.16831	10.2434241602222	-6.78874	1.62386272662158e-06	0.000155935513514484	5.33568425067324	down_regulated	3.80705496520276
184	PDZK1IP1	2.52533270716666	6.87854408969444	6.78873812958267	1.62386861093809e-06	0.000155935513514484	5.33568070566098	up_regulated	3.80705496520276
190	ALOX5	1.39866035169444	6.15088731343056	6.7461556346239	1.7714553330127e-06	0.000164541555273018	5.25056842870773	up_regulated	3.78372440198973
194	ANGPTL1	-1.74195	7.71654633209259	-6.70692	1.91969730066667e-06	0.000174840884564327	5.1719199152454	down_regulated	3.75735700497102
199	SLC4A4	-1.17907	6.58941447521111	-6.68724	1.99883142809738e-06	0.000177474133181169	5.13238193327658	down_regulated	3.75086493632892
200	CLMN	-1.05702	6.57150941288889	-6.68329	2.01510631595544e-06	0.000177763637920429	5.12444430291282	down_regulated	3.75015707050604
201	SLC26A4	-1.91985	9.41639	-6.68158	2.02221355039935e-06	0.000177763637920429	5.12099798490552	down_regulated	3.75015707050604
204	TUSC3	1.52620127797778	5.94267361312222	6.64970260208136	2.15920195603376e-06	0.00018701440863314	5.05683266298561	up_regulated	3.72812493170522
205	MAMLD1	1.06577578477778	7.05226422838889	6.64345685222166	2.18714882767298e-06	0.000188510890908068	5.0442422370339	up_regulated	3.72466355408077
206	FBXO15	-1.21857	6.91336762722222	-6.62901	2.25321928987779e-06	0.000193262774916751	5.01510363587278	down_regulated	3.71385178903975
210	WDR72	-1.40736	7.82718633865278	-6.60949	2.34579392564479e-06	0.000197370632724846	4.97567874899871	down_regulated	3.70471746663272
214	S100A11	1.14912726944445	10.0037237002778	6.59465989878593	2.41875099322702e-06	0.000198755777954665	4.94568709525681	up_regulated	3.70168
217	PLA2R1	-1.54111	6.32530762273611	-6.58797	2.45242887457595e-06	0.000198755777954665	4.93214579414006	down_regulated	3.70168
218	GPM6A	-1.65012	7.2793949562963	-6.58784	2.45309709881817e-06	0.000198755777954665	4.93187899367955	down_regulated	3.70168
221	TIPARP	1.40566288688889	9.88226383033333	6.57913851888417	2.49760751124459e-06	0.000199517297198994	4.91427	up_regulated	3.70001944708282
222	ALDH1A1	-1.84365	10.0794013036111	-6.57736	2.50681079733865e-06	0.000199517297198994	4.91066662091619	down_regulated	3.70001944708282
225	SLC1A1	-1.12307	8.06200497233333	-6.54692	2.66987981815179e-06	0.000208760160664813	4.8489410157793	down_regulated	3.68035237757719
227	PRMT3	-1.19281	7.73047115538889	-6.54473	2.68201689234889e-06	0.000208760160664813	4.84449836536339	down_regulated	3.68035237757719
228	AGR2	1.61971859344445	6.55263735272222	6.53959457343129	2.71071713576671e-06	0.000210068688911676	4.83407223725706	up_regulated	3.67763867508691
231	SLC22A31	1.15722052211111	6.91748312516667	6.51748806960782	2.83793681732383e-06	0.000217071452923354	4.78914476831911	up_regulated	3.66339728687744
233	CSGALNACT1	-1.98855	10.2841764836667	-6.51048	2.87951263476038e-06	0.000218333449874518	4.77489710602153	down_regulated	3.66087972291179
235	PAPSS2	-1.5846	7.82371090627778	-6.50643	2.90386330412088e-06	0.000218333449874518	4.76664736732629	down_regulated	3.66087972291179
239	KLK7	1.42758580177778	7.13940664733333	6.49249520787334	2.98920498346175e-06	0.000220988547501195	4.73826978330557	up_regulated	3.65563023258599
246	TIAM1	1.20080480911111	7.04975	6.46610160832894	3.1579954887275e-06	0.000226823667846854	4.68444984666161	up_regulated	3.64431163108866
250	MLLT3	-1.01524	7.18444092194444	-6.44984	3.26688297629801e-06	0.000230081161894732	4.65123306962851	down_regulated	3.63811893813311
258	THRSP	1.21258534429629	7.12064106244444	6.41812363275773	3.49042428408222e-06	0.000239039948354453	4.58637129909496	up_regulated	3.62152951369576
259	PRTG	-1.08275	7.5881	-6.41377	3.52234206103472e-06	0.000239835917275616	4.57745007551456	down_regulated	3.62008577742343
260	CDC42EP5	1.54962198844444	6.95867430677778	6.4128372079798	3.52919454930444e-06	0.000239835917275616	4.57554528394831	up_regulated	3.62008577742343
261	IGSF1	1.96735439855556	7.3864	6.40778267450403	3.56667900994763e-06	0.000241358512887024	4.56519058573331	up_regulated	3.61733737869878
263	PALM	1.02081530233333	7.98312610738889	6.4043220119277	3.59257959642806e-06	0.000241358512887024	4.55809907353054	up_regulated	3.61733737869878
265	ANO5	-1.14315	6.71245091388889	-6.39263	3.68152979649446e-06	0.000245467735751927	4.5341274613419	down_regulated	3.61000558340146
266	ID1	-1.43004	11.6290624482778	-6.3872	3.72361106455079e-06	0.000245941260440035	4.52298750900278	down_regulated	3.60916860555069
269	CDC42EP3	1.26796629972222	7.34399173922222	6.38253110558868	3.76018099929726e-06	0.000246983784671313	4.51340812290313	up_regulated	3.60733155871984
276	ID4	-1.40435	9.51763517917778	-6.35093	4.01763261171226e-06	0.000257109048198211	4.44849105684581	down_regulated	3.58988263936878
279	PLAG1	1.42087258033333	6.66246400961111	6.3424719209326	4.08961600217403e-06	0.000258448497503901	4.43108239907903	up_regulated	3.5876259882696
282	TNFRSF11B	-2.65911	7.73629667247222	-6.32775	4.21803863754428e-06	0.000264285548534645	4.40077061582393	down_regulated	3.57792658398615
284	MMRN1	-1.66037	5.86666626966667	-6.31953	4.29154393850782e-06	0.000266997499470051	4.38383296389959	down_regulated	3.5734928059442
286	TGFBI	1.35593487177778	9.57888256588889	6.29708876511811	4.49897231082669e-06	0.000277945250909079	4.33755328318632	up_regulated	3.55604074210249
288	FRMD5	1.16729840016667	6.25644348436111	6.28897292232555	4.57651183752263e-06	0.000280772179365234	4.32079832528326	up_regulated	3.55164592697934
289	AGTR1	-1.57295	6.43482512311111	-6.28607	4.60456486816854e-06	0.000281436367464434	4.31480627705865	down_regulated	3.55061978334544
292	ADAMTS9	1.04218	6.67407835627778	6.27757359042049	4.68775158898606e-06	0.00028365713296505	4.29724977629125	up_regulated	3.54720629100493
293	LAMP3	1.37470068244445	6.66707358877778	6.27408278308396	4.72237007618103e-06	0.000284769069778917	4.29003504599531	up_regulated	3.54550718341235
294	SCEL	1.69788018127778	4.50116196819444	6.27116407343264	4.75151694738004e-06	0.000284769069778917	4.28400146483316	up_regulated	3.54550718341235
295	DLG2	-1.0421	5.95783841508333	-6.27087	4.7544782152233e-06	0.000284769069778917	4.2833905333008	down_regulated	3.54550718341235
296	B3GALNT1	-1.02673	7.30501327022222	-6.26856	4.77771386543285e-06	0.000285194007730855	4.27860999002161	down_regulated	3.54485960377376
298	RNF150	-1.0651	6.91861960965278	-6.25983	4.86643792674326e-06	0.000287615797443031	4.26056685167931	down_regulated	3.54118726379013
300	FAM20A	1.52520800905556	6.62460026833333	6.25767611956041	4.8886344617726e-06	0.0002879242743502	4.25610427361133	up_regulated	3.54072171903323
302	ELMO1	-2.15257	9.19130335372222	-6.25012	4.96722448237231e-06	0.000288324410967643	4.24046489308824	down_regulated	3.54011858654088
305	PLEKHA4	1.04615263755555	7.36914861977778	6.24918671628988	4.97701880950429e-06	0.000288324410967643	4.2385331625906	up_regulated	3.54011858654088
309	ETHE1	1.15766114688889	8.96923571544444	6.22963160626964	5.1869204560468e-06	0.000296594490413886	4.1980220999414	up_regulated	3.52783692075562
313	PLSCR4	-1.42065	9.60939008611111	-6.20589	5.45408330627157e-06	0.000307885616416972	4.14876452847093	down_regulated	3.51161059968612
316	CYP1B1	1.93511396891667	6.75485495218056	6.18905202933171	5.6520533483593e-06	0.000316032058899242	4.11379432587288	up_regulated	3.50026885948025
317	AVPR1A	-1.17383	5.94421007081111	-6.17933	5.76978735973131e-06	0.00032159739072269	4.09357277709084	down_regulated	3.49268748355336
322	SDK1	1.12105974105556	5.14079469913889	6.15788689182577	6.03826553505689e-06	0.000330533348672044	4.04896004868247	up_regulated	3.48078471647003
324	CFB	1.21540402738889	7.11516549541667	6.14463865306364	6.21056816252877e-06	0.00033868681748062	4.02136057394498	up_regulated	3.47020170682995
331	PRR15L	-1.05491	9.07345153333333	-6.13322	6.36315364804066e-06	0.000339125679610011	3.99755049689638	down_regulated	3.46963932290058
337	CNTN3	-1.85393	6.03193852594444	-6.1128	6.64569868621107e-06	0.00034812197865854	3.9549292545933	down_regulated	3.45826855669618
338	LY6E	1.38117120011111	8.65414793316667	6.11182667062162	6.6594164234867e-06	0.00034812197865854	3.95290630244437	up_regulated	3.45826855669618
349	TMEM79	1.01716055777778	6.42353400488889	6.08512399255164	7.04923811395948e-06	0.000356885353110458	3.89709455650924	up_regulated	3.44747127550703
352	TNC	1.30097992396296	5.54059488238889	6.06952329542771	7.28776591879772e-06	0.000365816863691014	3.86444468981724	up_regulated	3.43673627797622
353	KRT19	1.36477310077778	7.09118355505556	6.06765081614515	7.31694756824959e-06	0.000366241208451564	3.86052377420558	up_regulated	3.43623279166664
356	ANKRD18A	-1.00778	5.67045475311111	-6.06195	7.40649245178467e-06	0.000367591956938875	3.8485890889985	down_regulated	3.4346339997214
359	IPCEF1	-2.90148	8.67904457194444	-6.05413	7.53129351437588e-06	0.000370470599124496	3.83219363800325	down_regulated	3.43124625231258
367	HSD17B3	-1.22906	6.67137	-6.02373	8.03706013058711e-06	0.000386939551627639	3.76841709710875	down_regulated	3.41235687592436
368	SDC2	-1.04372	10.5621008148148	-6.01954	8.10937445321189e-06	0.000388873361286949	3.7596275143161	down_regulated	3.41019180599712
377	IGFBP6	1.49886836511111	10.0195644994444	5.98248635145345	8.77944234647303e-06	0.000411469408010165	3.68171906814739	up_regulated	3.38566244824334
395	SLC26A4-AS1	-2.46036	8.84182481127778	-5.937	9.68038076413322e-06	0.000433019361320177	3.58584844132887	down_regulated	3.36349268487867
397	GLIS3	-1.07753	7.69391	-5.93081	9.8100992107291e-06	0.000435221766017164	3.57278435062084	down_regulated	3.36128939312429
398	SLC25A33	-1.51374	8.12164637866667	-5.93052	9.81633553026902e-06	0.000435221766017164	3.57216064018867	down_regulated	3.36128939312429
407	PC	1.07129936366667	7.78473202705556	5.91766252004103	1.00917098978492e-05	0.000438109145417931	3.54500728061217	up_regulated	3.35841768093941
410	GHR	-1.82043	7.23922325877778	-5.90855	1.02916889483393e-05	0.0004435215903127	3.52574840772945	down_regulated	3.35308523417399
411	S100A1	1.53071452988889	8.66694	5.9042366586072	1.03877781958858e-05	0.000446573364825078	3.51662719901498	up_regulated	3.35010718331216
413	EVA1A	1.24838582544444	6.95486682605556	5.88912870045722	1.07316218536293e-05	0.000458690563085481	3.48466487487933	up_regulated	3.3384801947755
414	ALOX15B	1.12641621872222	6.56427206491667	5.88844231925097	1.0747517862776e-05	0.000458690563085481	3.4832121038521	up_regulated	3.3384801947755
416	RASSF9	-1.02342	5.38135	-5.88351	1.08624892585635e-05	0.000461368564205667	3.47276810739592	down_regulated	3.33595199988235
417	LRP2	-1.23324	9.87269862319445	-5.87929	1.09618349597179e-05	0.000464471611278789	3.46383213159467	down_regulated	3.33304082514018
422	FAXC	1.22639896716667	4.65133078213889	5.85470771162025	1.15593168475423e-05	0.000482109798909144	3.41173956004889	up_regulated	3.31685404136719
423	LEMD1	1.41184210055556	5.60932620016667	5.85465184119787	1.15607122799346e-05	0.000482109798909144	3.41162107389867	up_regulated	3.31685404136719
424	LINGO2	-1.23612	6.36856916283333	-5.85432	1.15691071785317e-05	0.000482109798909144	3.41090856464285	down_regulated	3.31685404136719
431	EML1	-1.15533	7.25877164547222	-5.82827	1.22393291458143e-05	0.000501755699947549	3.35562993611124	down_regulated	3.29950768522472
445	ADTRP	1.00541641622222	6.10198410855556	5.79048820746456	1.32830726465771e-05	0.000526975862589812	3.27529848566963	up_regulated	3.27820927659793
446	SLITRK5	-1.252	5.51204985986111	-5.78984	1.33018979407469e-05	0.000526975862589812	3.27390825902463	down_regulated	3.27820927659793
450	SELENBP1	-1.05775	10.7839722806667	-5.77661	1.36889654985458e-05	0.000537489625319569	3.24575150214128	down_regulated	3.26962991412854
456	DUSP5	2.23713833655556	9.46793474472222	5.74454362974827	1.46763373194163e-05	0.000568675886177121	3.1773823280088	up_regulated	3.24513518694433
459	HPN	1.31532472344444	7.92442369427778	5.73248743980699	1.50661711438513e-05	0.00057996552928259	3.1516472355753	up_regulated	3.23659781831161
467	GLT8D2	-2.0068	8.74573649472222	-5.70958	1.58365223924394e-05	0.000599176689833003	3.1026934500559	down_regulated	3.22244509062537
475	PSD3	1.43334522062963	7.1928316377963	5.69798311519925	1.62415641961032e-05	0.000604151995328312	3.07790082652464	up_regulated	3.21885378583578
476	KISS1R	1.48189567355556	5.28183037411111	5.69377939799492	1.63910484232418e-05	0.000607042003799372	3.06890675729145	up_regulated	3.21678125721609
483	FRMD3	1.4923052452963	7.88271809568518	5.6832937607075	1.67700916462173e-05	0.000613479812209139	3.04646332698318	up_regulated	3.21219972403792
485	HLA-DQB1	1.04053003044445	7.36175103896296	5.67626380015328	1.70292339836421e-05	0.000618671578250456	3.03140934601552	up_regulated	3.20853983499425
488	PKIA	-1.04316	8.29501762477778	-5.66535	1.74398472738379e-05	0.000629321288486091	3.00801894582117	down_regulated	3.20112757682448
491	PPARGC1A	-1.00402	6.99790616716667	-5.66247	1.7549668597522e-05	0.000629321288486091	3.00185633339782	down_regulated	3.20112757682448
492	GALNT7	1.56288309761111	8.08227515086111	5.66204921857648	1.75658259963899e-05	0.000629321288486091	3.00095291784134	up_regulated	3.20112757682448
493	DHRS3	1.06354964566667	10.2693214611667	5.66133267877757	1.75933290701423e-05	0.000629321288486091	2.99941703590334	up_regulated	3.20112757682448
494	LONRF2	1.35753777322222	7.41099588805556	5.6612911547255	1.75949242465408e-05	0.000629321288486091	2.99932802852927	up_regulated	3.20112757682448
497	STMN2	1.03736556816667	5.20670639747222	5.65420805053743	1.78692062452508e-05	0.00063527365220792	2.98414242699115	up_regulated	3.19704
501	ITGA3	1.06496681522222	9.08022912927778	5.63858970501935	1.84895824162149e-05	0.000652080702020163	2.95063784857487	up_regulated	3.18569865231542
505	EFHD2	1.01195104416667	8.65537035519444	5.62692504983785	1.89672695131094e-05	0.000662132003187067	2.92559678177708	up_regulated	3.17905542061943
507	ZMAT4	-1.91786	8.08399519794444	-5.62615	1.8999429827146e-05	0.000662132003187067	2.92393361894067	down_regulated	3.17905542061943
508	COL8A2	1.26032259327778	8.10192007219444	5.62181392204091	1.91805427199898e-05	0.000667127971101377	2.91461966077852	up_regulated	3.17579
524	TYROBP	1.16414374355556	8.97112751422222	5.57673679415889	2.11711521898067e-05	0.000713668707479593	2.81768178150293	up_regulated	3.14650334551136
531	CDH16	-2.38651	8.32179274855556	-5.565	2.17235353262912e-05	0.000722486972211853	2.79239607356676	down_regulated	3.14116997964064
541	OCA2	-1.02913	8.10959	-5.54273	2.28119476494943e-05	0.000745035680256774	2.74440224840731	down_regulated	3.1278229281006
547	DEPTOR	-1.09396	7.42657	-5.5107	2.44764536652318e-05	0.000789230423885519	2.67526437875666	down_regulated	3.10279618156617
552	DIRAS3	1.575	7.2674	5.50682863494426	2.4685787529478e-05	0.000790168804091208	2.66690427902583	up_regulated	3.10228012028667
553	GNA14	-1.03847	6.69612779691667	-5.50559	2.47532609177329e-05	0.000790734108165621	2.66422472243559	down_regulated	3.10196952758844
554	DCSTAMP	3.41337300333333	7.87742418522222	5.50486051686818	2.47929535301236e-05	0.000790734108165621	2.66265182920065	up_regulated	3.10196952758844
555	PLAU	2.00984625522222	8.00048542516667	5.5022877281715	2.49337623907211e-05	0.000793659185983569	2.65709226434416	up_regulated	3.10036595276464
560	PAX8	-1.15836	9.42115193015278	-5.48688	2.57944553211085e-05	0.000813861126908332	2.62377749605655	down_regulated	3.08944969457364
562	DPP6	-1.37929	7.46229294311111	-5.48257	2.60401483793371e-05	0.000818689291306952	2.61447135978896	down_regulated	3.0868808902709
563	MIR31HG	1.07018120377778	6.87586429677778	5.48120294505326	2.61189954596444e-05	0.000819709646139354	2.61150347184679	up_regulated	3.0863399542138
568	ID3	-1.45167	11.0107469392778	-5.47343	2.65700839870795e-05	0.000826526080929063	2.59469446524705	down_regulated	3.08274343776723
571	ADM	1.52509249677778	8.54577375283333	5.46944645542087	2.68047223157686e-05	0.000829239126451131	2.58606361867057	up_regulated	3.08132021453653
575	PAK3	-1.29786	7.09089482930556	-5.4534	2.77704758922873e-05	0.000853350501810129	2.55131799640411	down_regulated	3.06887255179094
580	UBE2QL1	1.27297980627778	7.09378598019444	5.44875599247029	2.80565821595972e-05	0.000853902293266414	2.54125642988543	up_regulated	3.06859182008716
589	FHL1	-2.25995	9.46058655767778	-5.43163	2.91377478632217e-05	0.000874082966036101	2.50414010389684	down_regulated	3.05844734313037
598	SORBS2	-1.01192	7.73513	-5.40866	3.06557795454019e-05	0.000905780884260379	2.45428800021853	down_regulated	3.04297684897414
600	MIR34A	1.16931928355556	7.08256851733333	5.40381394370115	3.09857885306637e-05	0.000912479829247162	2.44377777870588	up_regulated	3.03977672702872
601	TREM1	1.12975990288889	6.87019	5.39914779311581	3.1307306373063e-05	0.000920413970558485	2.43364515714178	up_regulated	3.03601679798861
603	HSD11B2	-1.07001	5.91970804105556	-5.39748	3.1423072823568e-05	0.000920753356085609	2.43002225862585	down_regulated	3.03585668949525
607	TFF3	-3.29052	11.5812001376111	-5.38925	3.20003387212973e-05	0.000931489266666561	2.41215384119562	down_regulated	3.03082214501287
608	AADACP1	-1.05196	5.14185876844444	-5.38688	3.21686718475119e-05	0.000934849116568564	2.40700404933457	down_regulated	3.02925847803599
610	SORD	-1.34322	10.2194707563704	-5.3789	3.27422732739578e-05	0.000948398731930427	2.38965623953339	down_regulated	3.02300903537287
611	WSCD2	-1.17866	7.71395087238889	-5.37524	3.30090535491934e-05	0.000953732428339593	2.38169118495258	down_regulated	3.02057345044776
612	IGFBPL1	-2.46534	8.66344518522222	-5.37489	3.30343678840812e-05	0.000953732428339593	2.38093874335572	down_regulated	3.02057345044776
617	TMEM220	-1.03326	7.56067	-5.36693	3.36224554172854e-05	0.000962053344973469	2.36361899490999	down_regulated	3.01680084606479
619	EGFEM1P	2.11946523588889	4.83577	5.36542078870849	3.37349204684272e-05	0.00096294395760362	2.36034134573946	up_regulated	3.01639898765401
622	TPD52L1	1.18759785305556	9.59708872152778	5.36173934300551	3.40112928187223e-05	0.000966150374299043	2.35233305625315	up_regulated	3.01495527353712
623	PDZRN4	1.42307174766667	4.92180341338889	5.3601231507767	3.41333524681687e-05	0.000967228361209044	2.34881691163536	up_regulated	3.01447097751535
625	SLPI	2.05930245133333	9.14846348577778	5.35816492917635	3.4281842782818e-05	0.000969161408207377	2.34455631106434	up_regulated	3.01360388770031
626	OGDHL	-1.55288	8.71102597438889	-5.35281	3.46909467842053e-05	0.000977836901945642	2.33291282781544	down_regulated	3.00973357720825
628	INHBB	1.33878356966667	9.80039892716667	5.35149275931727	3.47927595185126e-05	0.00097890647759968	2.33003649692124	up_regulated	3.0092587976785
633	DIO1	-3.22585	9.93468333533333	-5.33795	3.58536151965011e-05	0.00100078598247548	2.30055749347366	down_regulated	2.99965878622449
636	NMU	2.65634691877778	6.46696706861111	5.33372088765388	3.61919044853111e-05	0.00100478597682889	2.29134045880946	up_regulated	2.99792643474176
638	PKHD1L1	-3.23048	8.14396961216667	-5.3294	3.65404674162683e-05	0.00101105035414062	2.28193326511687	down_regulated	2.99522721435872
642	ZFPM2	-2.17779	8.09068888705556	-5.32265	3.7092306687456e-05	0.00101974527869779	2.26722205711153	down_regulated	2.99150829673923
657	NUPR1	-1.3891	11.0721289867778	-5.29308	3.96118301086614e-05	0.00106529897441391	2.20272513965698	down_regulated	2.9725284910831
661	TMPRSS4	1.90595890533333	6.89736	5.28244462488173	4.05595690230294e-05	0.00108361967392855	2.17952160025384	up_regulated	2.96512311862499
662	DIO2	-1.26978	8.58288471187778	-5.282	4.05997070655215e-05	0.00108361967392855	2.17855091701146	down_regulated	2.96512311862499
664	MT1F	-1.70093	12.4278810538889	-5.27853	4.09145408828682e-05	0.00108873346816174	2.17097024713796	down_regulated	2.96307842646478
672	KIT	-2.68596	8.77322715483333	-5.26845	4.18421312601167e-05	0.00110016163279018	2.14897026546417	down_regulated	2.95854350477623
673	CLDN10	1.81676	6.87798842627778	5.26365739665444	4.22914072541088e-05	0.00111032225077689	2.1384895327377	up_regulated	2.95455095686829
687	CCND1	1.29423253061111	8.47417	5.23109838308315	4.54734975743746e-05	0.00116953599511153	2.06730169203151	up_regulated	2.93198640725564
688	CITED2	-1.02844	8.83585594037037	-5.23031	4.55532651119238e-05	0.00116988465299794	2.06558195212865	down_regulated	2.93185695623333
700	EPS8	1.18890235733333	9.84973884433333	5.20345613743313	4.83662565351976e-05	0.00122083340960058	2.00678808647319	up_regulated	2.91334359422649
701	NCF2	1.15424	6.37219486533333	5.20176554736091	4.85491504630917e-05	0.00122370176823448	2.00308486598851	up_regulated	2.91232441241244
708	GPR83	-1.27285	6.46007792572222	-5.18601	5.02883422157814e-05	0.0012550066647043	1.96855202008686	down_regulated	2.90135396785895
713	TESC	1.04383	6.67121257758333	5.17421837688115	5.163066433417e-05	0.00127852647505836	1.94270735053882	up_regulated	2.89329027440127
716	KLK10	1.24627431111111	6.84077455877778	5.17111330342496	5.19902881652739e-05	0.00128197767608302	1.93589750552171	up_regulated	2.89211953740564
718	G0S2	1.32262253511111	7.76402432577778	5.17021651086323	5.20946273941712e-05	0.00128197767608302	1.93393056180734	up_regulated	2.89211953740564
743	CKS2	1.40787230811111	7.51099019716667	5.1345797654183	5.64183212613561e-05	0.00134042316459759	1.85571190011042	up_regulated	2.87275807548763
745	ZMAT3	1.19435923691111	7.43308908794444	5.13379197028909	5.65179273091405e-05	0.00134042316459759	1.85398155046457	up_regulated	2.87275807548763
749	TMEM178A	-1.32618	7.74302704866667	-5.1253	5.76026235893467e-05	0.00135834622782942	1.83533356099321	down_regulated	2.86698951895759
750	CA4	-1.61958	8.07734250838889	-5.12487	5.76580265364232e-05	0.00135834622782942	1.83439054309914	down_regulated	2.86698951895759
756	TDRD9	-2.19784	8.26567767655555	-5.1156	5.88686678581916e-05	0.00137586043966453	1.81400761532047	down_regulated	2.86142561650566
759	HLF	-1.5046	7.88074274253704	-5.11231	5.93039921869919e-05	0.0013805563082371	1.80678076069815	down_regulated	2.85994587525583
765	CWH43	-1.59891	7.14803613136111	-5.09668	6.14194784372604e-05	0.00141829186969291	1.77240123790178	down_regulated	2.84823438667517
772	DACT1	-1.5452	7.14540002427778	-5.09067	6.22519207105062e-05	0.00142477873968126	1.75919705981525	down_regulated	2.84625257396873
776	UNC5CL	1.04929703333333	6.67507396355556	5.08341532558926	6.32740265019197e-05	0.00144056431363411	1.74322425062577	up_regulated	2.84146734798204
784	CTSS	1.18710932966667	7.55373019435185	5.06479182039524	6.59751152574204e-05	0.00148688049934102	1.70222625545207	up_regulated	2.8277239343444
789	ALOX5AP	1.11247617277778	8.14820470116667	5.05741516957636	6.70771922086171e-05	0.00149902177498692	1.68597952887427	up_regulated	2.82419205848729
811	HLA-DQB2	1.61751553933333	6.71054308022222	5.02545996339559	7.20719589479435e-05	0.00157002421992116	1.61555022030281	up_regulated	2.80409364791116
812	EMCN	-1.20451	8.53918484427778	-5.02496	7.21523383652713e-05	0.00157002421992116	1.61445724696057	down_regulated	2.80409364791116
814	DGKI	-1.57536	6.99642079888889	-5.02086	7.28211169626845e-05	0.00158068343441483	1.60541042918874	down_regulated	2.80115509809613
815	VLDLR	-1.28052	7.87135888755556	-5.01664	7.35156128860877e-05	0.00159207363116751	1.59610340537855	down_regulated	2.79803685062456
829	FREM2	-1.43983	7.64384664005556	-5.00275	7.58494956608355e-05	0.00161662815299313	1.56545982626026	down_regulated	2.79138986239068
833	BEX1	-2.1382	9.54544111916667	-4.99752	7.67486620064418e-05	0.00162793770587253	1.55390530725117	down_regulated	2.78836221769831
835	IP6K3	-1.33352	7.47512199066667	-4.99531	7.71311831460681e-05	0.00163213278444057	1.54903088084312	down_regulated	2.78724451151111
839	WFS1	-1.08778	8.92938552852778	-4.98822	7.83719276886385e-05	0.0016485642537269	1.5333852745926	down_regulated	2.78289412131718
845	LIPG	-1.18168	10.6775312620556	-4.97564	8.06256385761144e-05	0.00168562943852343	1.50559087389432	down_regulated	2.77323789263688
866	SFTPB	2.57339608788889	8.68610382061111	4.9424172081467	8.68969702217131e-05	0.00177295908411946	1.43216262219514	up_regulated	2.75130128681656
867	MT1H	-1.08354	11.8102253249444	-4.94145	8.70870557724945e-05	0.00177478799128513	1.43002082702338	down_regulated	2.75085351850419
872	AOX1	-1.32042	7.80402300547222	-4.92737	8.98985462544604e-05	0.00182157960294732	1.39887807240633	down_regulated	2.7395518453579
875	CD36	-1.15944	6.33455	-4.91895	9.16241245699814e-05	0.00185017903660229	1.3802437287956	down_regulated	2.73278624411252
881	ARMCX3	1.34275	9.70197	4.9140165602472	9.26501226562672e-05	0.00185815552464652	1.36933011002088	up_regulated	2.73091793906732
917	CSTA	1.42371117866667	6.73235073788889	4.84613476495957	0.00010802026603957	0.00208136322862941	1.2189315311339	up_regulated	2.68165212237178
919	RMI2	1.03950410555556	7.29070893055556	4.84089267768351	0.000109309885402238	0.00210162825372377	1.20730485619721	up_regulated	2.67744410164478
928	TPO	-3.18663	11.4771904477778	-4.82227	0.00011401993598002	0.00217092483710234	1.16597901787452	down_regulated	2.66335521265649
929	ACP5	1.24946760633333	7.42283301627778	4.81972508536844	0.000114678336676303	0.00218111036677459	1.16033901100835	up_regulated	2.66132235804878
936	CFI	1.63801731005556	7.91862	4.80452661190898	0.000118697268306442	0.00223991439233162	1.12660051308024	up_regulated	2.64976857972318
940	MNDA	1.06040078244444	6.83369810155556	4.80215799892783	0.000119336347683326	0.00224128720577666	1.12134128753589	up_regulated	2.64950248800226
942	FABP4	-1.64554	8.33180158083333	-4.80073	0.000119724517318086	0.00224566082430283	1.11816066168648	down_regulated	2.64865583723622
960	NR2F1-AS1	1.08399402177778	5.4595287157037	4.77588017204616	0.000126664987333128	0.00232924255739386	1.06297263848646	up_regulated	2.63278528353376
968	GNAI1	-1.28838	7.38875122922222	-4.76876	0.000128727243224798	0.00234943488903007	1.04715785710385	down_regulated	2.62903658627703
974	CLEC5A	1.06843	5.67268706805556	4.7660850665415	0.000129512116244003	0.00234943488903007	1.04120557718899	up_regulated	2.62903658627703
976	LCN2	1.94139509211111	6.88257635038889	4.76405734242876	0.00013010957200632	0.00235543650387261	1.03669882260682	up_regulated	2.62792859865964
978	HGD	-1.51568	7.19213550488889	-4.75852	0.000131754305760256	0.00238033418044782	1.0243985912575	down_regulated	2.62336206708793
992	TMEM139	-1.33335	7.17965422272222	-4.7441	0.000136139637019589	0.00242485004687412	0.992340544573714	down_regulated	2.61531511307356
998	LAMP5	1.46347732144444	7.84988067372222	4.72869016925854	0.000140991538029213	0.00249617182909635	0.95805698942304	up_regulated	2.60272552241115
1000	TMEM47	-1.13397	8.06452923136111	-4.7234	0.000142697127303307	0.00252052045813691	0.946285763594516	down_regulated	2.59850977320305
1019	NFE2L3	1.13181890344444	4.70565318966667	4.69516494884875	0.000152157939754552	0.00263735411739159	0.883450760340273	up_regulated	2.57883155359531
1057	SMOC2	-1.32685	7.88401	-4.64981	0.000168705359717851	0.0028201087992949	0.78242978598248	down_regulated	2.54973413635371
1066	CRLF1	1.78734223366667	7.23922989905556	4.64267643282275	0.000171468548005541	0.00284054090050786	0.766535230497864	up_regulated	2.54659895300282
1085	CCL18	2.12578650605556	7.56411177913889	4.62444700355186	0.000178740800173656	0.00291075686476344	0.725901207279297	up_regulated	2.53599406962183
1107	DYNLRB2	-1.22866	6.40319801861111	-4.60262	0.000187858026523892	0.00299843131946762	0.677240567923312	down_regulated	2.52310589443929
1111	OTOS	-2.06633	7.96542692561111	-4.5965	0.000190498831357984	0.00302801554318595	0.663588175411618	down_regulated	2.51884189987786
1114	SHPRH	-1.02916	7.43591647361111	-4.59387	0.00019164819752165	0.00303970556733397	0.657705423937025	down_regulated	2.51716848108692
1119	CLDN8	-1.43521	8.17022808788889	-4.58861	0.000193961524398453	0.00306078997348943	0.645971825391438	down_regulated	2.51416646997273
1120	MAFB	-1.52274	9.94247528316667	-4.58848	0.000194016909293574	0.00306078997348943	0.645692628250695	down_regulated	2.51416646997273
1121	FCGBP	-1.28512	11.8463423567222	-4.5869	0.000194716886795015	0.00306739260292806	0.642170895790622	down_regulated	2.51323063406868
1122	GJB6	-1.86428	7.17287160011111	-4.58675	0.000194782641942684	0.00306739260292806	0.641840721093745	down_regulated	2.51323063406868
1128	MT1G	-1.01329	9.30112349816667	-4.58194	0.000196935387875029	0.00308479731237933	0.631092527590053	down_regulated	2.5107733661549
1131	CUX2	-1.08192	5.85325519966667	-4.57908	0.000198224888049868	0.00308770996816671	0.624710664585316	down_regulated	2.51036350015636
1140	ECM1	1.30275062744444	7.99250479838889	4.56949962616761	0.000202605008366521	0.00314019990598952	0.603339998689102	up_regulated	2.50304270374059
1145	SERTM1	-1.82409	6.18834918927778	-4.56518	0.00020461331540524	0.00315747831431893	0.593696041109298	down_regulated	2.5006596235134
1167	IMPA2	-1.26634	8.18249406477778	-4.53149	0.000220975740969583	0.00334445932523644	0.518490796186368	down_regulated	2.4756740814972
1206	C3	1.54332212855555	10.2661960512778	4.50196866165017	0.000236396997841644	0.00346343163753235	0.452563174863135	up_regulated	2.46049338020427
1207	SPINK2	1.18700617788889	7.04281618661111	4.49893258170096	0.000238043458175713	0.00348466434341894	0.445781153426611	up_regulated	2.45783904850471
1222	TMCC3	1.07671581716667	8.10653486791667	4.48140194062968	0.000247779306413826	0.00358011660215744	0.40661600682215	up_regulated	2.44610282842627
1228	SNX22	1.03246324877778	7.92546377912963	4.47766449839682	0.000249906384224216	0.00359576213587759	0.398265122123707	up_regulated	2.44420904510692
1264	COL1A1	1.02798553246667	8.54956189174444	4.43564996875013	0.000275124561119569	0.00384586698609309	0.304364718345544	up_regulated	2.41500574043159
1266	MARCO	1.18759272866667	6.49591341511111	4.43242500529099	0.000277163247662303	0.00386824440990935	0.297155415594299	up_regulated	2.41248609339939
1273	COL23A1	-1.64549	9.02756461033333	-4.42019	0.00028503679751213	0.00395625701118761	0.269803981616779	down_regulated	2.4027155029912
1287	HBB	-1.11115	11.4130006561806	-4.40133	0.000297615932573316	0.00408591757003723	0.227643013910395	down_regulated	2.38871039914241
1294	HSD17B6	-1.71135	8.35932150569444	-4.39592	0.00030132951457987	0.00411452178756702	0.215538202103728	down_regulated	2.38568063362048
1302	TBX22	-1.19687	4.62633685994444	-4.38915	0.000306039605259769	0.00415315958935088	0.200398969532177	down_regulated	2.38162138036549
1335	PNP	1.47024	8.67693337772222	4.34985354576936	0.000334883628917217	0.00443225381223843	0.112506161695426	up_regulated	2.35337537777006
1341	LYVE1	-1.32289	6.82290751647222	-4.34147	0.000341379399549422	0.0044980108953309	0.0937638246122736	down_regulated	2.34697949692699
1345	SLIT1	1.10500564811111	5.94844063988889	4.33812554705815	0.000344011279949017	0.00451643680565524	0.0862718436034973	up_regulated	2.34520406207215
1352	MT1M	-1.73706	7.45028591977778	-4.33297	0.00034810521996025	0.00454931296706927	0.0747316550158734	down_regulated	2.34205418513183
1396	CPNE3	-1.00393	8.94422426855555	-4.29865	0.000376616138976662	0.00476180891278377	-0.00204176	down_regulated	2.32222803643821
1397	ICAM4	1.10518445866667	5.48364361233333	4.29844797420238	0.000376789889414569	0.00476180891278377	-0.00249149	up_regulated	2.32222803643821
1447	PRKX	-1.12244	8.64922197477778	-4.25938	0.000412135365313061	0.00503249465771698	-0.0898981	down_regulated	2.29821667746768
1448	CRABP2	1.23518564177778	8.50124480155556	4.25861652861777	0.000412858439182494	0.00503335058793004	-0.0916065	up_regulated	2.29814281863908
1457	DUSP6	1.40494312614815	10.1760349129259	4.24885718218251	0.000422213231811813	0.0051201685606609	-0.113441	up_regulated	2.29071574141481
1458	C1QC	1.00182662088889	8.56193	4.24843962881437	0.000422618195676156	0.00512156440288204	-0.114376	up_regulated	2.2905973617265
1471	ITGA2	1.19872319616667	6.20984500169444	4.23210825907097	0.000438767190288259	0.00525689527650326	-0.150914	up_regulated	2.27927067454897
1525	SUCNR1	-1.07839	7.54331859544444	-4.18889	0.000484563232522101	0.00561426082323475	-0.24761	down_regulated	2.2507074150966
1530	TMEM163	1.78159	6.11246697166667	4.18708409703475	0.000486572682578432	0.00561911943037798	-0.251639	up_regulated	2.25033173718737
1532	GSTM3	-1.05311	8.90225210552778	-4.18624	0.000487513178367706	0.00562263077583486	-0.253519	down_regulated	2.25006043459167
1537	CXCL14	1.97744	7.7408216137037	4.1792673920471	0.00049538995714795	0.00569488949437029	-0.269124	up_regulated	2.24451469870531
1538	PRSS2	1.12170209833333	5.51241327533333	4.17782848961487	0.000497030439256199	0.00571003305020662	-0.272343	up_regulated	2.2433613780097
1550	SLC25A15	-1.24798	7.85907	-4.16724	0.000509275946900251	0.00580541722953583	-0.296037	down_regulated	2.23616656249326
1566	TNFRSF12A	1.27826593766667	8.81023928072222	4.15680623340949	0.000521628956892974	0.00588548022946485	-0.319364	up_regulated	2.23021809484305
1576	TCF7L1	-1.40262	8.00145013011111	-4.14582	0.000534963171225776	0.00599762961445954	-0.343929	down_regulated	2.22202035774341
1581	FAM167A	-1.17336	7.86628556616667	-4.13654	0.000546500282702684	0.00610759866861083	-0.364691	down_regulated	2.2141295082453
1618	GABBR2	1.32490316269445	7.45762624979167	4.10360898682909	0.00058947120696442	0.00643718588124495	-0.438321	up_regulated	2.19130394993062
1654	VCAN	1.53492474671111	7.49799329495556	4.06931205458392	0.00063783056145772	0.00681368088899423	-0.514983	up_regulated	2.16661820998067
1692	SPOCK2	1.33894460772222	8.39554560841667	4.04439816566305	0.000675433128782029	0.00705332621303172	-0.570653	up_regulated	2.15160602977465
1695	C1QB	1.32256491955556	7.67668662022222	4.0360135695128	0.000688580736830612	0.00717789559826554	-0.589384	up_regulated	2.14400286272428
1698	APOC1	1.53406989383334	9.33763591519444	4.03320735103774	0.000693038033205284	0.00721075642498079	-0.595652	up_regulated	2.14201917439794
1730	CH25H	1.12327	6.32611723033333	4.0116363031141	0.000728278544422253	0.00743742471532294	-0.643829	up_regulated	2.12857741734881
1747	PELI1	1.28330671883333	7.79936715836111	4.00232406698908	0.000744040568074137	0.00752515901391066	-0.664622	up_regulated	2.12348431857341
1758	CD55	1.61542465881481	9.21256801922222	3.99568191003524	0.000755491175554316	0.00758933746091152	-0.679451	up_regulated	2.11979613578164
1768	MUC1	1.15313744729629	7.90692103016667	3.99102904078899	0.000763617167913065	0.00763142066733933	-0.689838	up_regulated	2.11739460614037
1775	CDKN1A	1.49939686488889	9.32084054155555	3.98212268057708	0.000779416139738322	0.00775859367495009	-0.709717	up_regulated	2.11021699195815
1787	RGS16	-1.01535	7.99789999985185	-3.97688	0.000788869175031834	0.00779996052246081	-0.721419	down_regulated	2.10790759537629
1792	COL10A1	1.13187526388889	5.46850739183333	3.96935462126562	0.000802636929503652	0.00791394637689734	-0.738211	up_regulated	2.10160689674076
1812	ADH1B	-1.16965	5.95643265138889	-3.95321	0.000832982281981096	0.00812249665580794	-0.774221	down_regulated	2.09031045879055
1841	TCEAL2	-1.69168	9.06785919561111	-3.92636	0.000886031119979754	0.00850343709863172	-0.834108	down_regulated	2.0704054964915
1875	ADD3	-1.07806	10.2692569067639	-3.90788	0.000924474041886217	0.00871175031791337	-0.87529	down_regulated	2.0598945801194
1878	PFKFB3	1.13253536744444	7.02723923405556	3.90711332809902	0.000926114223131488	0.00871326528674668	-0.877008	up_regulated	2.05981906310167
1940	SLC27A6	2.57575581233333	6.50535323483333	3.86420166436131	0.00102211291757616	0.00930492157842265	-0.972586	up_regulated	2.0312872827376
2016	HSP90B1	-1.0714	8.89623163944444	-3.81835	0.00113566499277134	0.00995340513753811	-1.07459	down_regulated	2.00202831830412
2070	PTCSC1	-1.16501	12.0169631738889	-3.77938	0.00124198699126015	0.0105972143732591	-1.16117	down_regulated	1.97480828014206
2103	CRABP1	-1.04279	7.48015691194444	-3.75989	0.0012988453491945	0.0109126478720483	-1.20445	down_regulated	1.96206985833064
2107	DNALI1	-1.14106	7.67594933797222	-3.75824	0.00130377051192505	0.0109332326412927	-1.20811	down_regulated	1.96125141072131
2108	DEPDC1B	1.35448	4.33259012866667	3.75773451204129	0.00130527685390716	0.0109406720738547	-1.20922	up_regulated	1.96095599893481
2133	FAM3B	-1.17422	7.45703878372222	-3.74465	0.00134506411158982	0.0111420242792688	-1.23824	down_regulated	1.95303589951677
2175	ST6GALNAC5	1.04032417444444	5.31227993462963	3.71581279981389	0.00143708002883257	0.011669543577957	-1.30217	up_regulated	1.93294612985447
2203	FMOD	-1.07058	9.72514027416667	-3.70224	0.00148252785305514	0.011885792965076	-1.33224	down_regulated	1.92497183885218
2223	C2CD4A	1.16649548855556	5.77395	3.68811846745783	0.00153131594837783	0.0121666941436673	-1.36349	up_regulated	1.91482740946075
2228	S100A2	1.41940157611111	8.32447	3.68700104469228	0.00153524426563102	0.0121666941436673	-1.36596	up_regulated	1.91482740946075
2230	LOC646736	-1.49968	7.81885883805556	-3.68691	0.00153555537610381	0.0121666941436673	-1.36616	down_regulated	1.91482740946075
2236	GPX3	-1.02578	12.6149077702778	-3.6819	0.00155330258573128	0.0122739564525485	-1.37725	down_regulated	1.91101542190686
2249	SNHG19	-1.14914	11.2718406496111	-3.67433	0.00158050514023768	0.0124126039503569	-1.394	down_regulated	1.90613710144703
2260	PCSK1N	1.43076805711111	6.81590323744444	3.66891385875836	0.00160023810066934	0.0125108880534188	-1.40597	up_regulated	1.90271186192841
2317	RNF157-AS1	-1.133	6.76609534438889	-3.62923	0.00175254492949859	0.0133645733100175	-1.49365	down_regulated	1.87404490238167
2324	ARHGAP36	3.34800175333333	5.97651479411111	3.62458854303868	0.00177127429418423	0.0134667149328491	-1.50389	up_regulated	1.87073833304724
2358	EFEMP1	-1.08107	8.23158485692593	-3.60735	0.00184259280922921	0.0138069433190292	-1.54193	down_regulated	1.85990245803349
2387	SCN4B	-1.04441	6.82196750083333	-3.59232	0.00190704066448918	0.0141162553417927	-1.57504	down_regulated	1.85028049450811
2426	DPT	-1.69089	7.87524042838889	-3.57508	0.00198376244990834	0.0144481033501362	-1.61302	down_regulated	1.84018916042527
2440	ERP27	1.1238	8.98974277572222	3.56734651198952	0.00201916702312385	0.0146215828408095	-1.63005	up_regulated	1.83500561083779
2460	TMEM100	1.11368521055555	6.54013692772222	3.55846163764445	0.00206060388457995	0.0148003292831882	-1.6496	up_regulated	1.82972862215364
2467	SOX9	-1.07556	8.91371239297222	-3.55398	0.00208184343781832	0.0149104546829396	-1.65946	down_regulated	1.8265091128662
2502	CCL21	-1.59482	9.00919	-3.52796	0.00220936488563714	0.0155986957215531	-1.71664	down_regulated	1.80691171347971
2516	BHLHE40	1.01496204361111	8.81941086752778	3.5218367045702	0.00224046633562834	0.0157252340986593	-1.73008	up_regulated	1.80340288057273
2577	CRISPLD1	-1.19182	7.44079537494444	-3.49089	0.00240446511751999	0.016486028002119	-1.79797	down_regulated	1.78288396682669
2587	CRYAB	-1.0825	11.0997590152778	-3.48418	0.00244154493303542	0.0166706793248244	-1.81266	down_regulated	1.77804670245085
2618	LMOD1	-1.03096	7.61432797108333	-3.46983	0.00252277320740858	0.0170202896444682	-1.84409	down_regulated	1.7690330535391
2649	PROM1	-2.01483	6.76975964044444	-3.45251	0.00262437622075709	0.0175047578122148	-1.88198	down_regulated	1.75684389355626
2666	CXCL17	1.18370506511111	6.43078558166667	3.4368801747592	0.0027194756851065	0.018023411808007	-1.91613	up_regulated	1.74416299420395
2729	GDF10	-1.09318	6.25545348627778	-3.40169	0.00294620701247541	0.0190753139257706	-1.9929	down_regulated	1.71952830605418
2740	EDN3	-1.10273	6.88840438708333	-3.39539	0.00298873004748181	0.0192729456966993	-2.00662	down_regulated	1.71505190225933
2812	PCSK2	2.00092989722222	7.37194567994444	3.35884599139086	0.00324751274925924	0.0204055130749152	-2.08613	up_regulated	1.69025248088076
2846	MMP7	1.41692008244444	6.36227181511111	3.34400499604313	0.00335877032978404	0.0208524641450998	-2.11836	up_regulated	1.68084261688274
2886	FOXQ1	1.52866205411111	9.80068	3.32205678598935	0.00353019311901203	0.0216129529521218	-2.16595	up_regulated	1.66528589192296
2921	SRPX	-1.47069	8.69403438755556	-3.30171	0.00369677410550114	0.0223616233036972	-2.21001	down_regulated	1.65049667277807
2933	KLK11	1.31094375455556	6.53362795683333	3.2965531649615	0.00374017423494575	0.0225260154411769	-2.22116	up_regulated	1.6473156225216
2979	KRT80	1.07675128222222	6.75937862555556	3.2756918836746	0.00392098628052326	0.0232560948608813	-2.26623	up_regulated	1.63346320976045
3003	SPOCK1	1.08192	7.54936225461111	3.26362008749258	0.00402949516881928	0.0237086747045847	-2.29228	up_regulated	1.62509272204764
3122	PLA2G7	-1.02364	7.91210394405556	-3.21213	0.00452622117900304	0.025616208203653	-2.40308	down_regulated	1.59148515554774
3165	MAMDC2	-1.36991	6.45325086666667	-3.19442	0.00471048716184673	0.0262968712994218	-2.44107	down_regulated	1.58009591912334
3168	GLDC	-1.24725	7.21363424977778	-3.19279	0.00472788447063039	0.026367996669794	-2.44457	down_regulated	1.57892286483318
3179	CFD	-1.51813	9.27456985088889	-3.1905	0.00475224695650613	0.026413164980971	-2.44947	down_regulated	1.57817955595266
3237	HLA-DPA1	1.05218675714815	9.78526792483333	3.16234377055178	0.00506311583715444	0.027636760496349	-2.50973	up_regulated	1.55851286509715
3472	CEACAM6	1.35855165116667	6.33188811852778	3.06476141745765	0.00630110848828655	0.0320615510735552	-2.71729	up_regulated	1.4940154711774
3488	PLA2G2A	1.25957835666667	7.5876	3.05788588035634	0.00639864500494985	0.0324057904896403	-2.73184	up_regulated	1.48937738013271
3520	FOS	-1.0007	12.1458237322222	-3.04346	0.00660810069531606	0.0331700372686192	-2.76232	down_regulated	1.47925404052313
3551	FAP	1.0595	6.93103637683333	3.0245692782389	0.00689238061092293	0.0342949797280758	-2.80216	up_regulated	1.46476944951893
3710	THBS2	1.17405076088889	8.52121818766667	2.96608677396176	0.00784960872592778	0.0373840260319186	-2.92497	up_regulated	1.42731392956788
3768	CHRDL1	-1.38369	8.64648635405556	-2.94233	0.00827405266123617	0.0387988950295599	-2.97461	down_regulated	1.41118064268925
3772	AGR3	-1.44583	5.79132679011111	-2.94048	0.00830805299796174	0.0389085650073208	-2.97847	down_regulated	1.40995478618146
3991	CTHRC1	1.19790815566667	7.91990421905556	2.85175722057359	0.0101044746141602	0.0447346434371326	-3.1625	up_regulated	1.3493560199034
3995	MMP9	1.12056052344444	7.62382117738889	2.85043466170672	0.0101338893522176	0.0448199476756778	-3.16522	up_regulated	1.34852865481072
4156	TOB1	-1.11089	10.0939	-2.79454	0.0114548181741195	0.0486995145135991	-3.27999	down_regulated	1.31247536825386
