# Supplementary material for: Integrative transcriptomics and single-cell transcriptomics analyses reveal potential biomarkers and mechanisms of action in papillary thyroid carcinoma
Source: Front Genet. 2025 May 30;16:1536198. doi: 10.3389/fgene.2025.1536198 (PMC12162626; doi:10.3389/fgene.2025.1536198)
Supplement: Supplementary file 2 [file Supplementaryfile2.zip › Supplementary Table/Supplementary Table 3.xlsx]

## Sheet: Supplementary Table 2
	ONTOLOGY	ID	Description	GeneRatio	BgRatio	pvalue	p.adjust	qvalue	geneID	Count
GO:0042445	BP	GO:0042445	hormone metabolic process	25/374	241/18870	1.54392194887679e-11	6.01666383477286e-08	4.964927951388e-08	DPP4/SCG5/SLC26A7/IYD/CPQ/TIPARP/ALDH1A1/PRMT3/PAPSS2/CYP1B1/HSD17B3/GHR/HPN/DHRS3/PAX8/ADM/DIO1/DIO2/TPO/HSD17B6/CRABP2/ADH1B/PCSK1N/PCSK2/PLA2G7	25
GO:0030198	BP	GO:0030198	extracellular matrix organization	25/374	321/18870	6.55969148883525e-09	7.24354708675882e-06	5.97734731171027e-06	DPP4/COMP/WDR72/CSGALNACT1/KLK7/TNFRSF11B/TGFBI/ADAMTS9/CYP1B1/ADTRP/HPN/COL8A2/CTSS/SMOC2/COL1A1/COL23A1/PRSS2/SPOCK2/COL10A1/FMOD/DPT/SOX9/MMP7/FAP/MMP9	25
GO:0043062	BP	GO:0043062	extracellular structure organization	25/374	322/18870	6.98455532485763e-09	7.24354708675882e-06	5.97734731171027e-06	DPP4/COMP/WDR72/CSGALNACT1/KLK7/TNFRSF11B/TGFBI/ADAMTS9/CYP1B1/ADTRP/HPN/COL8A2/CTSS/SMOC2/COL1A1/COL23A1/PRSS2/SPOCK2/COL10A1/FMOD/DPT/SOX9/MMP7/FAP/MMP9	25
GO:0045229	BP	GO:0045229	external encapsulating structure organization	25/374	323/18870	7.43499829279837e-09	7.24354708675882e-06	5.97734731171027e-06	DPP4/COMP/WDR72/CSGALNACT1/KLK7/TNFRSF11B/TGFBI/ADAMTS9/CYP1B1/ADTRP/HPN/COL8A2/CTSS/SMOC2/COL1A1/COL23A1/PRSS2/SPOCK2/COL10A1/FMOD/DPT/SOX9/MMP7/FAP/MMP9	25
GO:0042403	BP	GO:0042403	thyroid hormone metabolic process	8/374	29/18870	6.59153589959286e-08	5.13744308014267e-05	4.23939835226446e-05	SLC26A7/IYD/CPQ/HPN/PAX8/DIO1/DIO2/TPO	8
GO:0006590	BP	GO:0006590	thyroid hormone generation	7/374	23/18870	2.11832769119619e-07	0.000137585383543192	0.000113534931519375	SLC26A7/CPQ/HPN/PAX8/DIO1/DIO2/TPO	7
GO:0050808	BP	GO:0050808	synapse organization	28/374	483/18870	4.38706541386327e-07	0.000244234198826074	0.000201541125403794	LRP4/LRRK2/ICAM5/NGEF/WASF3/NRCAM/GABRB2/SHANK2/AMIGO2/APOE/GPM6A/SLC1A1/TIAM1/PALM/SDK1/TNC/LINGO2/SLITRK5/ITGA3/PAK3/CUX2/C3/SLIT1/C1QC/SPOCK2/C1QB/THBS2/CHRDL1	28
GO:0071248	BP	GO:0071248	cellular response to metal ion	17/374	200/18870	5.29352121539235e-07	0.0002578606522048	0.000212785622539785	LRRK2/ZNF658/CLDN1/RYR1/SLC1A1/DLG2/INHBB/MT1F/ALOX5AP/MT1H/FABP4/MT1G/MT1M/CPNE3/HSP90B1/FOS/MMP9	17
GO:0009636	BP	GO:0009636	response to toxic substance	19/374	258/18870	1.03373336533937e-06	0.000447606547191948	0.000369363208317168	CLDN1/APOE/ALDH1A1/CYP1B1/IPCEF1/INHBB/NUPR1/MT1F/ALOX5AP/MT1H/CD36/TPO/MT1G/HBB/MT1M/GSTM3/CDKN1A/GPX3/FOS	19
GO:0042060	BP	GO:0042060	wound healing	25/374	423/18870	1.30282940362795e-06	0.000507712618593813	0.000418962508219305	TIMP1/SERPINA1/ENTPD1/COMP/CLDN1/SDC4/PROS1/RAB27A/FN1/ARHGAP24/APOE/ALOX5/PAPSS2/MMRN1/ADTRP/PLAU/MIR34A/DGKI/CD36/SMOC2/HBB/ITGA2/TNFRSF12A/CDKN1A/FAP	25
GO:0018958	BP	GO:0018958	phenol-containing compound metabolic process	12/374	114/18870	2.768280571968e-06	0.000958233071335562	0.000790730260235307	CDH3/CITED1/SLC26A7/IYD/CPQ/SLC1A1/HPN/OCA2/PAX8/DIO1/DIO2/TPO	12
GO:0010038	BP	GO:0010038	response to metal ion	22/374	359/18870	3.17607556161152e-06	0.000958233071335562	0.000790730260235307	LRRK2/ZNF658/CLDN1/RYR1/RYR2/SLC1A1/TNFRSF11B/DLG2/INHBB/MT1F/KIT/ALOX5AP/MT1H/FABP4/MT1G/IMPA2/MT1M/CPNE3/SUCNR1/HSP90B1/FOS/MMP9	22
GO:0071241	BP	GO:0071241	cellular response to inorganic substance	17/374	229/18870	3.43916562016498e-06	0.000958233071335562	0.000790730260235307	LRRK2/ZNF658/CLDN1/RYR1/SLC1A1/DLG2/INHBB/MT1F/ALOX5AP/MT1H/FABP4/MT1G/MT1M/CPNE3/HSP90B1/FOS/MMP9	17
GO:0022617	BP	GO:0022617	extracellular matrix disassembly	9/374	62/18870	3.44245907074618e-06	0.000958233071335562	0.000790730260235307	DPP4/WDR72/KLK7/HPN/CTSS/PRSS2/MMP7/FAP/MMP9	9
GO:0050878	BP	GO:0050878	regulation of body fluid levels	22/374	365/18870	4.14951665455401e-06	0.00107804442685313	0.000889598131906141	SERPINA1/ENTPD1/COMP/PROS1/ADORA1/KCNN4/RAB27A/APOE/AGR2/PAPSS2/MMRN1/ADTRP/PLAU/ADM/HSD11B2/CCND1/DGKI/WFS1/CD36/HBB/ITGA2/FAP	22
GO:0072593	BP	GO:0072593	reactive oxygen species metabolic process	17/374	234/18870	4.59929575395299e-06	0.00112021597207218	0.000924397929495157	LRRK2/RAB27A/ALOX5/PLA2R1/SLC1A1/AGTR1/CYP1B1/SLC25A33/TYROBP/NCF2/CD36/TPO/ACP5/HBB/CDKN1A/GPX3/CRYAB	17
GO:0030318	BP	GO:0030318	melanocyte differentiation	6/374	25/18870	7.49742896291369e-06	0.00171867533343969	0.00141824430227253	CITED1/RAB27A/ADAMTS9/OCA2/KIT/EDN3	6
GO:0033627	BP	GO:0033627	cell adhesion mediated by integrin	10/374	88/18870	9.48019864312943e-06	0.00205246300623752	0.0016936846113895	ICAM1/DPP4/MMRN1/CYP1B1/ITGA3/PLAU/TESC/ITGA2/MUC1/CCL21	10
GO:0097242	BP	GO:0097242	amyloid-beta clearance	7/374	39/18870	1.01132824594864e-05	0.00207428746024307	0.00171169406724271	LRP4/APOE/LRP2/MIR34A/CD36/C3/MARCO	7
GO:0050729	BP	GO:0050729	positive regulation of inflammatory response	13/374	152/18870	1.0820728556668e-05	0.00210841895926677	0.00173985924950636	LRRK2/MDK/CAMK2N1/CTSC/AGTR1/NUPR1/ALOX5AP/FABP4/C3/SUCNR1/C2CD4A/PLA2G7/PLA2G2A	13
GO:0010460	BP	GO:0010460	positive regulation of heart rate	6/374	27/18870	1.21184061714405e-05	0.00224882994524302	0.00185572585733086	HEY2/RYR2/SLC1A1/AVPR1A/ADM/EDN3	6
GO:0061041	BP	GO:0061041	regulation of wound healing	12/374	133/18870	1.37280057083127e-05	0.00243172901114975	0.00200665346597585	CLDN1/PROS1/APOE/ALOX5/MMRN1/ADTRP/PLAU/MIR34A/CD36/SMOC2/TNFRSF12A/FAP	12
GO:1902074	BP	GO:1902074	response to salt	21/374	366/18870	1.45039426880427e-05	0.00245747237631749	0.00202789679230986	CLDN1/RYR1/RYR2/ITPR1/SLC1A1/TIAM1/DLG2/AVPR1A/SDK1/INHBB/ALOX5AP/CD36/FABP4/IMPA2/COL1A1/CPNE3/ITGA2/SUCNR1/HSP90B1/GLDC/FOS	21
GO:0098754	BP	GO:0098754	detoxification	13/374	158/18870	1.64227726281296e-05	0.00266664770549255	0.00220050747276035	APOE/ALDH1A1/IPCEF1/MT1F/ALOX5AP/MT1H/CD36/TPO/MT1G/HBB/MT1M/GSTM3/GPX3	13
GO:0001822	BP	GO:0001822	kidney development	19/374	314/18870	1.78221046391139e-05	0.00277810967114508	0.00229248545989445	LRP4/CITED1/LRRK2/CTSH/TACSTD2/SDC4/TIPARP/AGTR1/LRP2/ITGA3/PAX8/ID3/FREM2/WFS1/CRLF1/PRKX/SOX9/PROM1/MMP9	19
GO:0043588	BP	GO:0043588	skin development	19/374	317/18870	2.03378322622803e-05	0.00304832816638871	0.00251546872717678	CDH3/LRP4/COMP/CLDN1/RYR1/SFN/SCEL/TMEM79/ALOX15B/SLITRK5/ITGA3/CSTA/MAFB/COL1A1/ITGA2/CDKN1A/SOX9/FOXQ1/KRT80	19
GO:0072001	BP	GO:0072001	renal system development	19/374	324/18870	2.74851542009555e-05	0.00396702392300457	0.00327357294674148	LRP4/CITED1/LRRK2/CTSH/TACSTD2/SDC4/TIPARP/AGTR1/LRP2/ITGA3/PAX8/ID3/FREM2/WFS1/CRLF1/PRKX/SOX9/PROM1/MMP9	19
GO:0050807	BP	GO:0050807	regulation of synapse organization	16/374	244/18870	3.11738843912382e-05	0.00433873669545197	0.0035803089028283	LRP4/LRRK2/ICAM5/NGEF/NRCAM/SHANK2/AMIGO2/APOE/GPM6A/TIAM1/LINGO2/SLITRK5/PAK3/CUX2/SLIT1/THBS2	16
GO:0034368	BP	GO:0034368	protein-lipid complex remodeling	6/374	33/18870	4.10114151190286e-05	0.0051001826558106	0.00420865119282076	APOE/AGTR1/LIPG/APOC1/PLA2G7/PLA2G2A	6
GO:0034369	BP	GO:0034369	plasma lipoprotein particle remodeling	6/374	33/18870	4.10114151190286e-05	0.0051001826558106	0.00420865119282076	APOE/AGTR1/LIPG/APOC1/PLA2G7/PLA2G2A	6
GO:0050803	BP	GO:0050803	regulation of synapse structure or activity	16/374	250/18870	4.18115499589497e-05	0.0051001826558106	0.00420865119282076	LRP4/LRRK2/ICAM5/NGEF/NRCAM/SHANK2/AMIGO2/APOE/GPM6A/TIAM1/LINGO2/SLITRK5/PAK3/CUX2/SLIT1/THBS2	16
GO:1903034	BP	GO:1903034	regulation of response to wounding	13/374	173/18870	4.27914672882894e-05	0.0051001826558106	0.00420865119282076	CLDN1/MDK/PROS1/APOE/ALOX5/MMRN1/ADTRP/PLAU/MIR34A/CD36/SMOC2/TNFRSF12A/FAP	13
GO:0007596	BP	GO:0007596	blood coagulation	15/374	224/18870	4.31886137135617e-05	0.0051001826558106	0.00420865119282076	SERPINA1/ENTPD1/COMP/PROS1/RAB27A/APOE/PAPSS2/MMRN1/ADTRP/PLAU/DGKI/CD36/HBB/ITGA2/FAP	15
GO:0007416	BP	GO:0007416	synapse assembly	14/374	200/18870	4.78494806791657e-05	0.00548439488843261	0.00452570165556815	LRP4/ICAM5/NRCAM/GABRB2/SHANK2/AMIGO2/GPM6A/SDK1/LINGO2/SLITRK5/CUX2/SLIT1/SPOCK2/THBS2	14
GO:0050817	BP	GO:0050817	coagulation	15/374	229/18870	5.55971605921635e-05	0.00619034670936174	0.00510825039425743	SERPINA1/ENTPD1/COMP/PROS1/RAB27A/APOE/PAPSS2/MMRN1/ADTRP/PLAU/DGKI/CD36/HBB/ITGA2/FAP	15
GO:0034367	BP	GO:0034367	protein-containing complex remodeling	6/374	35/18870	5.81273832309459e-05	0.00629228923474989	0.00519237297574677	APOE/AGTR1/LIPG/APOC1/PLA2G7/PLA2G2A	6
GO:0007599	BP	GO:0007599	hemostasis	15/374	231/18870	6.13754448651482e-05	0.00646432726052655	0.00533433809567646	SERPINA1/ENTPD1/COMP/PROS1/RAB27A/APOE/PAPSS2/MMRN1/ADTRP/PLAU/DGKI/CD36/HBB/ITGA2/FAP	15
GO:0003084	BP	GO:0003084	positive regulation of systemic arterial blood pressure	4/374	12/18870	6.62720959684665e-05	0.00679637784181879	0.00560834496353643	SPX/ADORA1/AVPR1A/HSD11B2	4
GO:0050931	BP	GO:0050931	pigment cell differentiation	6/374	36/18870	6.85975105826747e-05	0.00685447432668418	0.00565628596032581	CITED1/RAB27A/ADAMTS9/OCA2/KIT/EDN3	6
GO:0071276	BP	GO:0071276	cellular response to cadmium ion	6/374	37/18870	8.05187946372037e-05	0.00784454356752957	0.00647328730570151	MT1F/MT1H/MT1G/MT1M/FOS/MMP9	6
GO:0034329	BP	GO:0034329	cell junction assembly	22/374	446/18870	8.91297172256573e-05	0.00816049166273705	0.00673400646372019	CDH3/LRP4/CLDN1/SDC4/ICAM5/NRCAM/GABRB2/SHANK2/FN1/AMIGO2/GPM6A/SDK1/LINGO2/SLITRK5/CLDN10/CLDN8/GJB6/CUX2/SLIT1/ITGA2/SPOCK2/THBS2	22
GO:0071294	BP	GO:0071294	cellular response to zinc ion	5/374	24/18870	9.2774504637523e-05	0.00816049166273705	0.00673400646372019	ZNF658/MT1F/MT1H/MT1G/MT1M	5
GO:0031272	BP	GO:0031272	regulation of pseudopodium assembly	4/374	13/18870	9.42320053433839e-05	0.00816049166273705	0.00673400646372019	CDC42EP5/CDC42EP3/KIT/CCL21	4
GO:0031274	BP	GO:0031274	positive regulation of pseudopodium assembly	4/374	13/18870	9.42320053433839e-05	0.00816049166273705	0.00673400646372019	CDC42EP5/CDC42EP3/KIT/CCL21	4
GO:1905939	BP	GO:1905939	regulation of gonad development	4/374	13/18870	9.42320053433839e-05	0.00816049166273705	0.00673400646372019	ZFPM2/NUPR1/CITED2/SOX9	4
GO:0031589	BP	GO:0031589	cell-substrate adhesion	19/374	356/18870	9.72252277553421e-05	0.00823666766440366	0.00679686660852563	TACSTD2/SDC4/MDK/FN1/CCL28/AGR2/TIAM1/ADAMTS9/ITGA3/PLAU/CD36/COL1A1/LYVE1/PRKX/ITGA2/SPOCK2/CCL21/SPOCK1/CEACAM6	19
GO:0045823	BP	GO:0045823	positive regulation of heart contraction	6/374	39/18870	0.000109291648023806	0.0090619053691228	0.00747784960162882	HEY2/RYR2/SLC1A1/AVPR1A/ADM/EDN3	6
GO:0061045	BP	GO:0061045	negative regulation of wound healing	8/374	75/18870	0.000117150048926861	0.00951111959724953	0.00784853946209563	PROS1/APOE/ALOX5/MMRN1/ADTRP/PLAU/MIR34A/FAP	8
GO:1903524	BP	GO:1903524	positive regulation of blood circulation	6/374	40/18870	0.000126451682916964	0.00995630204505111	0.00821590231288066	HEY2/RYR2/SLC1A1/AVPR1A/ADM/EDN3	6
GO:1903035	BP	GO:1903035	negative regulation of response to wounding	9/374	97/18870	0.000131977073547247	0.00995630204505111	0.00821590231288066	MDK/PROS1/APOE/ALOX5/MMRN1/ADTRP/PLAU/MIR34A/FAP	9
GO:0010810	BP	GO:0010810	regulation of cell-substrate adhesion	14/374	220/18870	0.000132920167224278	0.00995630204505111	0.00821590231288066	TACSTD2/SDC4/MDK/FN1/CCL28/AGR2/ITGA3/PLAU/CD36/COL1A1/SPOCK2/CCL21/SPOCK1/CEACAM6	14
GO:0048608	BP	GO:0048608	reproductive structure development	17/374	305/18870	0.000134060987893617	0.00995630204505111	0.00821590231288066	MAMLD1/TIPARP/ID4/PLAG1/CYP1B1/TNC/HSD17B3/ALOX15B/LRP2/INHBB/ZFPM2/NUPR1/KIT/CITED2/TESC/C3/SOX9	17
GO:0050900	BP	GO:0050900	leukocyte migration	20/374	396/18870	0.000135407751703287	0.00995630204505111	0.00821590231288066	ICAM1/DPP4/MDK/ADORA1/CCL28/ALOX5/ADTRP/ITGA3/TREM1/KIT/EPS8/CCL18/ECM1/LYVE1/ITGA2/CH25H/CCL21/CXCL17/EDN3/PLA2G7	20
GO:0030111	BP	GO:0030111	regulation of Wnt signaling pathway	18/374	338/18870	0.000151754353895154	0.0109516058727669	0.0090372232192923	CDH3/LRP4/CITED1/LRRK2/MDK/APOE/TIAM1/MLLT3/SCEL/PLEKHA4/IGFBP6/ITGA3/DACT1/COL1A1/TCF7L1/DEPDC1B/SOX9/CTHRC1	18
GO:0061458	BP	GO:0061458	reproductive system development	17/374	309/18870	0.000156672699122202	0.0111009728814404	0.00916048030274311	MAMLD1/TIPARP/ID4/PLAG1/CYP1B1/TNC/HSD17B3/ALOX15B/LRP2/INHBB/ZFPM2/NUPR1/KIT/CITED2/TESC/C3/SOX9	17
GO:0046686	BP	GO:0046686	response to cadmium ion	7/374	59/18870	0.000159680909650144	0.0111120804447609	0.00916964622145092	MT1F/KIT/MT1H/MT1G/MT1M/FOS/MMP9	7
GO:0010811	BP	GO:0010811	positive regulation of cell-substrate adhesion	10/374	123/18870	0.000170805086637692	0.011487562383564	0.00947949247917774	SDC4/MDK/FN1/CCL28/AGR2/ITGA3/CD36/SPOCK2/CCL21/CEACAM6	10
GO:2000377	BP	GO:2000377	regulation of reactive oxygen species metabolic process	11/374	147/18870	0.00017097218841332	0.011487562383564	0.00947949247917774	LRRK2/RAB27A/ALOX5/AGTR1/CYP1B1/SLC25A33/TYROBP/CD36/ACP5/CDKN1A/CRYAB	11
GO:1902075	BP	GO:1902075	cellular response to salt	13/374	199/18870	0.000177179529493337	0.0115173572751004	0.00950407910955302	CLDN1/RYR1/ITPR1/SLC1A1/DLG2/AVPR1A/INHBB/ALOX5AP/FABP4/COL1A1/CPNE3/HSP90B1/FOS	13
GO:0006935	BP	GO:0006935	chemotaxis	22/374	468/18870	0.00017732651693765	0.0115173572751004	0.00950407910955302	DPP4/MDK/PLP2/CCL28/ALOX5/TIAM1/AGTR1/PLAU/MIR34A/TREM1/KIT/SMOC2/CCL18/SLIT1/ITGA2/SUCNR1/CXCL14/CH25H/CCL21/CXCL17/EDN3/PLA2G7	22
GO:0070482	BP	GO:0070482	response to oxygen levels	18/374	343/18870	0.000181953010944304	0.0116241128467206	0.00959217339835806	DPP4/RYR1/ADORA1/RYR2/ITPR1/VASN/SLC1A1/PLAU/ADM/MIR34A/HSD11B2/CITED2/COL1A1/ITGA2/CDKN1A/HSP90B1/CRYAB/FOS	18
GO:0042330	BP	GO:0042330	taxis	22/374	470/18870	0.000188281690703754	0.0118344153011698	0.0097657141782677	DPP4/MDK/PLP2/CCL28/ALOX5/TIAM1/AGTR1/PLAU/MIR34A/TREM1/KIT/SMOC2/CCL18/SLIT1/ITGA2/SUCNR1/CXCL14/CH25H/CCL21/CXCL17/EDN3/PLA2G7	22
GO:0002027	BP	GO:0002027	regulation of heart rate	9/374	102/18870	0.000193965146883827	0.0119981298000996	0.00990081075572415	KCNJ2/HEY2/SPX/RYR2/SLC1A1/AVPR1A/ADM/SCN4B/EDN3	9
GO:0003014	BP	GO:0003014	renal system process	10/374	126/18870	0.00020816795176088	0.0124804693540331	0.0102988355081699	SPX/ADORA1/CLCNKB/AGTR1/ITGA3/ADM/HSD11B2/WFS1/HBB/SUCNR1	10
GO:2000027	BP	GO:2000027	regulation of animal organ morphogenesis	10/374	126/18870	0.00020816795176088	0.0124804693540331	0.0102988355081699	TACSTD2/TIAM1/MLLT3/TNFRSF11B/PLEKHA4/PAX8/CITED2/DACT1/SOX9/CTHRC1	10
GO:0010273	BP	GO:0010273	detoxification of copper ion	4/374	16/18870	0.000228818461451459	0.0127386506325191	0.0105118857102888	MT1F/MT1H/MT1G/MT1M	4
GO:0031269	BP	GO:0031269	pseudopodium assembly	4/374	16/18870	0.000228818461451459	0.0127386506325191	0.0105118857102888	CDC42EP5/CDC42EP3/KIT/CCL21	4
GO:0034374	BP	GO:0034374	low-density lipoprotein particle remodeling	4/374	16/18870	0.000228818461451459	0.0127386506325191	0.0105118857102888	APOE/AGTR1/PLA2G7/PLA2G2A	4
GO:1990169	BP	GO:1990169	stress response to copper ion	4/374	16/18870	0.000228818461451459	0.0127386506325191	0.0105118857102888	MT1F/MT1H/MT1G/MT1M	4
GO:2000696	BP	GO:2000696	regulation of epithelial cell differentiation involved in kidney development	4/374	16/18870	0.000228818461451459	0.0127386506325191	0.0105118857102888	PAX8/PRKX/PROM1/MMP9	4
GO:0097066	BP	GO:0097066	response to thyroid hormone	5/374	29/18870	0.000238946382687665	0.0131151275117441	0.010822552989041	CTSH/HPN/INHBB/KIT/CTSS	5
GO:0043086	BP	GO:0043086	negative regulation of catalytic activity	22/374	480/18870	0.000252526369835562	0.0136679897673498	0.0112787728047901	TIMP1/SERPINA1/LRRK2/MVP/CAMK2N1/SFN/APOE/PLA2R1/PALM/LAMP3/PKIA/DEPTOR/MIR34A/CSTA/ECM1/SPINK2/GABBR2/SPOCK2/APOC1/CDKN1A/SPOCK1/MMP9	22
GO:0001523	BP	GO:0001523	retinoid metabolic process	8/374	84/18870	0.000259413433766879	0.0138484130327333	0.0114276573923261	ALDH1A1/PRMT3/CYP1B1/LRP2/DHRS3/HSD17B6/CRABP2/ADH1B	8
GO:0045785	BP	GO:0045785	positive regulation of cell adhesion	22/374	482/18870	0.000267474601158381	0.0140857908204623	0.0116235406335541	DPP4/SDC4/MDK/FN1/CCL28/ALOX5/AGR2/MMRN1/FRMD5/HLA-DQB1/ITGA3/CITED2/HLA-DQB2/CD36/PNP/ITGA2/PRSS2/SPOCK2/CD55/CCL21/HLA-DPA1/CEACAM6	22
GO:0031346	BP	GO:0031346	positive regulation of cell projection organization	18/374	355/18870	0.00027677419415224	0.0143811871281504	0.0118673005352294	TENM1/MDK/FN1/APOE/GPM6A/TIAM1/CDC42EP5/PALM/CDC42EP3/STMN2/ITGA3/KIT/EPS8/VLDLR/CUX2/CRABP2/ITGA2/CCL21	18
GO:0060326	BP	GO:0060326	cell chemotaxis	17/374	325/18870	0.000283863437174423	0.0145554712456411	0.0120111191214385	DPP4/MDK/CCL28/ALOX5/TIAM1/AGTR1/MIR34A/TREM1/KIT/SMOC2/CCL18/CXCL14/CH25H/CCL21/CXCL17/EDN3/PLA2G7	17
GO:0031268	BP	GO:0031268	pseudopodium organization	4/374	17/18870	0.000294565122224303	0.0147169266834373	0.0121443515303002	CDC42EP5/CDC42EP3/KIT/CCL21	4
GO:0097067	BP	GO:0097067	cellular response to thyroid hormone stimulus	4/374	17/18870	0.000294565122224303	0.0147169266834373	0.0121443515303002	CTSH/INHBB/KIT/CTSS	4
GO:0003018	BP	GO:0003018	vascular process in circulatory system	15/374	269/18870	0.00032728454723607	0.0160893872302954	0.0132769007167599	COMP/ADORA1/ABCC3/APOE/SLC4A4/SLC1A1/AGTR1/AVPR1A/LRP2/ADM/CD36/HBB/ADD3/C2CD4A/EDN3	15
GO:0016101	BP	GO:0016101	diterpenoid metabolic process	8/374	87/18870	0.000330292783788462	0.0160893872302954	0.0132769007167599	ALDH1A1/PRMT3/CYP1B1/LRP2/DHRS3/HSD17B6/CRABP2/ADH1B	8
GO:0050727	BP	GO:0050727	regulation of inflammatory response	20/374	425/18870	0.000341803818328971	0.0163391577136573	0.0134830103629575	LRRK2/MDK/CAMK2N1/ADORA1/CTSC/APOE/ALOX5/AGTR1/TNC/NUPR1/ALOX5AP/ACP5/FABP4/C3/SUCNR1/C2CD4A/CXCL17/PLA2G7/PLA2G2A/MMP9	20
GO:0009612	BP	GO:0009612	response to mechanical stimulus	13/374	213/18870	0.00034380573069538	0.0163391577136573	0.0134830103629575	KCNJ2/CHI3L1/MDK/RYR2/SCEL/TNC/HPN/KIT/CITED2/COL1A1/ITGA2/SOX9/FOS	13
GO:0006956	BP	GO:0006956	complement activation	7/374	67/18870	0.000355501227212445	0.0164927176481774	0.0136097274327571	CFB/CFI/C3/C1QC/C1QB/CD55/CFD	7
GO:0015909	BP	GO:0015909	long-chain fatty acid transport	7/374	67/18870	0.000355501227212445	0.0164927176481774	0.0136097274327571	SPX/APOE/PLA2R1/CD36/FABP4/SLC27A6/PLA2G2A	7
GO:0007625	BP	GO:0007625	grooming behavior	4/374	18/18870	0.000372833544938747	0.0170933214661917	0.0141053434029458	SLC1A1/AVPR1A/SLITRK5/NMU	4
GO:0033628	BP	GO:0033628	regulation of cell adhesion mediated by integrin	6/374	49/18870	0.000396578131398415	0.0177639652650531	0.0146587560970618	DPP4/CYP1B1/PLAU/TESC/MUC1/CCL21	6
GO:1900047	BP	GO:1900047	negative regulation of hemostasis	6/374	49/18870	0.000396578131398415	0.0177639652650531	0.0146587560970618	COMP/PROS1/APOE/ADTRP/PLAU/FAP	6
GO:0016049	BP	GO:0016049	cell growth	22/374	497/18870	0.000406672830683295	0.0179101770901503	0.0147794095351105	NRCAM/SFN/FN1/APOE/TIAM1/AGTR1/AVPR1A/TNC/SLC25A33/HPN/DCSTAMP/FHL1/SORBS2/IGFBPL1/SLIT1/CRABP2/PRSS2/CDKN1A/SOX9/CRYAB/EDN3/SPOCK1	22
GO:0010466	BP	GO:0010466	negative regulation of peptidase activity	10/374	137/18870	0.000409034067493811	0.0179101770901503	0.0147794095351105	TIMP1/SERPINA1/SFN/LAMP3/CSTA/ECM1/SPINK2/SPOCK2/SPOCK1/MMP9	10
GO:0070371	BP	GO:0070371	ERK1 and ERK2 cascade	17/374	336/18870	0.000416472556834697	0.0180332617109424	0.0148809784927485	CTSH/ICAM1/CHI3L1/DUSP4/FN1/NOD1/APOE/TIAM1/DUSP5/CD36/CCL18/MARCO/DUSP6/SOX9/CCL21/CXCL17/PLA2G2A	17
GO:0051346	BP	GO:0051346	negative regulation of hydrolase activity	13/374	218/18870	0.000429253175303145	0.0183751740937147	0.0151631232814172	TIMP1/SERPINA1/LRRK2/SFN/PLA2R1/LAMP3/CSTA/ECM1/SPINK2/SPOCK2/APOC1/SPOCK1/MMP9	13
GO:0051960	BP	GO:0051960	regulation of nervous system development	21/374	466/18870	0.000434110401889087	0.0183751740937147	0.0151631232814172	LRP4/MDK/HEY2/WASF3/CTSC/FN1/AMIGO2/TIAM1/PRTG/ID4/PLAG1/LRP2/LINGO2/SLITRK5/KIT/CUX2/SLIT1/CRABP2/VCAN/BHLHE40/THBS2	21
GO:0048066	BP	GO:0048066	developmental pigmentation	6/374	50/18870	0.000443229757456809	0.0183751740937147	0.0151631232814172	CITED1/RAB27A/ADAMTS9/OCA2/KIT/EDN3	6
GO:0071827	BP	GO:0071827	plasma lipoprotein particle organization	6/374	50/18870	0.000443229757456809	0.0183751740937147	0.0151631232814172	APOE/AGTR1/LIPG/APOC1/PLA2G7/PLA2G2A	6
GO:0097006	BP	GO:0097006	regulation of plasma lipoprotein particle levels	8/374	91/18870	0.000448597210305332	0.0184019297743145	0.0151852019665683	APOE/AGTR1/VLDLR/LIPG/CD36/APOC1/PLA2G7/PLA2G2A	8
GO:0010744	BP	GO:0010744	positive regulation of macrophage derived foam cell differentiation	4/374	19/18870	0.000464912283869898	0.0187143535983701	0.0154430129095311	AGTR1/ALOX15B/CD36/PLA2G2A	4
GO:1900046	BP	GO:1900046	regulation of hemostasis	7/374	70/18870	0.000465817885307133	0.0187143535983701	0.0154430129095311	COMP/PROS1/APOE/ADTRP/PLAU/CD36/FAP	7
GO:0015908	BP	GO:0015908	fatty acid transport	9/374	116/18870	0.000506810446097335	0.0199499021054678	0.0164625828051819	SPX/APOE/PLA2R1/CD36/FABP4/CRABP2/SLC27A6/CRABP1/PLA2G2A	9
GO:0019882	BP	GO:0019882	antigen processing and presentation	9/374	116/18870	0.000506810446097335	0.0199499021054678	0.0164625828051819	CTSH/ICAM1/RAB27A/NOD1/HLA-DQB1/CTSS/HLA-DQB2/CCL21/HLA-DPA1	9
GO:0030858	BP	GO:0030858	positive regulation of epithelial cell differentiation	7/374	72/18870	0.000553407729988481	0.0215662992376511	0.0177964275275243	SFN/ALOX15B/PAX8/MIR34A/TMEM100/SOX9/PROM1	7
GO:0036293	BP	GO:0036293	response to decreased oxygen levels	16/374	315/18870	0.000585622345590528	0.0224467406479314	0.0185229644070149	DPP4/RYR1/ADORA1/RYR2/ITPR1/VASN/SLC1A1/PLAU/ADM/MIR34A/HSD11B2/CITED2/ITGA2/HSP90B1/CRYAB/FOS	16
GO:0001503	BP	GO:0001503	ossification	20/374	444/18870	0.000594307742970798	0.0224467406479314	0.0185229644070149	LRP4/CITED1/COMP/MDK/RYR1/ALOX5/CSGALNACT1/ID4/TNC/DHRS3/ID3/CLEC5A/ECM1/COL1A1/VCAN/SOX9/GDF10/CHRDL1/CTHRC1/TOB1	20
GO:0003073	BP	GO:0003073	regulation of systemic arterial blood pressure	8/374	95/18870	0.000599182719764924	0.0224467406479314	0.0185229644070149	SPX/ADORA1/AGTR1/AVPR1A/ADM/HSD11B2/SUCNR1/EDN3	8
GO:0071825	BP	GO:0071825	protein-lipid complex organization	6/374	53/18870	0.000609220739324123	0.0224467406479314	0.0185229644070149	APOE/AGTR1/LIPG/APOC1/PLA2G7/PLA2G2A	6
GO:0031644	BP	GO:0031644	regulation of nervous system process	9/374	119/18870	0.000610560561632211	0.0224467406479314	0.0185229644070149	LRRK2/SPX/ADORA1/WASF3/CTSC/AVPR1A/CUX2/ITGA2/TMEM100	9
GO:1990748	BP	GO:1990748	cellular detoxification	9/374	119/18870	0.000610560561632211	0.0224467406479314	0.0185229644070149	APOE/ALDH1A1/IPCEF1/ALOX5AP/CD36/TPO/HBB/GSTM3/GPX3	9
GO:0030856	BP	GO:0030856	regulation of epithelial cell differentiation	11/374	171/18870	0.000626030027986345	0.0228003646641382	0.0188147735907357	HEY2/SFN/ALOX15B/PAX8/MIR34A/CCND1/PRKX/TMEM100/SOX9/PROM1/MMP9	11
GO:0031349	BP	GO:0031349	positive regulation of defense response	21/374	480/18870	0.000636972359893549	0.0228736457849978	0.0188752448909872	LRRK2/MDK/CAMK2N1/CTSC/NOD1/KLK7/AGTR1/TYROBP/PAK3/NUPR1/CTSS/ALOX5AP/CD36/MNDA/FABP4/C3/SUCNR1/PELI1/C2CD4A/PLA2G7/PLA2G2A	21
GO:2001235	BP	GO:2001235	positive regulation of apoptotic signaling pathway	10/374	145/18870	0.000639781213899091	0.0228736457849978	0.0188752448909872	CTSH/BID/CTSC/TPD52L1/INHBB/NUPR1/G0S2/CTSS/TNFRSF12A/SRPX	10
GO:0006959	BP	GO:0006959	humoral immune response	14/374	258/18870	0.000671293709401468	0.0234991311986718	0.0193913930586125	ALOX5/KLK7/CFB/HLA-DQB1/TREM1/SLPI/CFI/C3/C1QC/CXCL14/PRSS2/C1QB/CD55/CFD	14
GO:0006882	BP	GO:0006882	intracellular zinc ion homeostasis	5/374	36/18870	0.000677067602406513	0.0234991311986718	0.0193913930586125	SLC1A1/MT1F/MT1H/MT1G/MT1M	5
GO:0016486	BP	GO:0016486	peptide hormone processing	5/374	36/18870	0.000677067602406513	0.0234991311986718	0.0193913930586125	DPP4/SCG5/PCSK1N/PCSK2/PLA2G7	5
GO:0046942	BP	GO:0046942	carboxylic acid transport	17/374	351/18870	0.000681396414023584	0.0234991311986718	0.0193913930586125	SPX/ADORA1/ABCC3/SLC26A7/APOE/SLC26A4/PLA2R1/SLC1A1/AVPR1A/LRP2/CD36/FABP4/CRABP2/SLC25A15/SLC27A6/CRABP1/PLA2G2A	17
GO:0097501	BP	GO:0097501	stress response to metal ion	4/374	21/18870	0.000695748708473452	0.0237836203238688	0.0196261523950729	MT1F/MT1H/MT1G/MT1M	4
GO:0015849	BP	GO:0015849	organic acid transport	17/374	352/18870	0.000703301470521415	0.0238327463532344	0.0196666910063426	SPX/ADORA1/ABCC3/SLC26A7/APOE/SLC26A4/PLA2R1/SLC1A1/AVPR1A/LRP2/CD36/FABP4/CRABP2/SLC25A15/SLC27A6/CRABP1/PLA2G2A	17
GO:0002685	BP	GO:0002685	regulation of leukocyte migration	13/374	230/18870	0.000710559315191288	0.0238711176836246	0.0196983548812104	ICAM1/DPP4/MDK/ADORA1/CCL28/ADTRP/ECM1/LYVE1/ITGA2/CCL21/CXCL17/EDN3/PLA2G7	13
GO:0008544	BP	GO:0008544	epidermis development	18/374	385/18870	0.000721206958512135	0.023891840391484	0.0197154551803637	CDH3/LRP4/CLDN1/HEY2/LAMB3/CST6/SFN/KLK7/SCEL/TMEM79/ALOX15B/CSTA/MAFB/CRABP2/CDKN1A/SOX9/FOXQ1/KRT80	18
GO:0046661	BP	GO:0046661	male sex differentiation	11/374	174/18870	0.00072343781529256	0.023891840391484	0.0197154551803637	MAMLD1/CYP1B1/HSD17B3/LRP2/INHBB/ZFPM2/NUPR1/KIT/CITED2/TESC/SOX9	11
GO:0006721	BP	GO:0006721	terpenoid metabolic process	8/374	98/18870	0.000736977810345085	0.0240675835175168	0.0198604777348335	ALDH1A1/PRMT3/CYP1B1/LRP2/DHRS3/HSD17B6/CRABP2/ADH1B	8
GO:0044403	BP	GO:0044403	biological process involved in symbiotic interaction	16/374	322/18870	0.000741111116782657	0.0240675835175168	0.0198604777348335	ICAM1/DPP4/CLDN1/FN1/APOE/AGTR1/LY6E/PC/HPN/TREM1/INHBB/TMPRSS4/CLEC5A/ITGA2/CH25H/CD55	16
GO:0051145	BP	GO:0051145	smooth muscle cell differentiation	7/374	76/18870	0.000767692460790486	0.024724772890087	0.0204027878879072	COMP/HEY2/CTH/ADM/MIR34A/KIT/SOX9	7
GO:0070542	BP	GO:0070542	response to fatty acid	6/374	56/18870	0.000819786595699496	0.0260489509779891	0.0214954945741682	CLDN1/IRS1/ID3/CD36/SOX9/GLDC	6
GO:0008584	BP	GO:0008584	male gonad development	10/374	150/18870	0.000832191234943986	0.0260489509779891	0.0214954945741682	MAMLD1/CYP1B1/LRP2/INHBB/ZFPM2/NUPR1/KIT/CITED2/TESC/SOX9	10
GO:0044650	BP	GO:0044650	adhesion of symbiont to host cell	3/374	10/18870	0.000835642641897349	0.0260489509779891	0.0214954945741682	ICAM1/DPP4/INHBB	3
GO:0061687	BP	GO:0061687	detoxification of inorganic compound	4/374	22/18870	0.000837162798072382	0.0260489509779891	0.0214954945741682	MT1F/MT1H/MT1G/MT1M	4
GO:0060349	BP	GO:0060349	bone morphogenesis	8/374	100/18870	0.000842229361874936	0.0260489509779891	0.0214954945741682	COMP/CSGALNACT1/GHR/DHRS3/CITED2/ACP5/COL1A1/SOX9	8
GO:0001990	BP	GO:0001990	regulation of systemic arterial blood pressure by hormone	5/374	38/18870	0.000872739704481603	0.0266660124018528	0.0220046912976677	AGTR1/AVPR1A/HSD11B2/SUCNR1/EDN3	5
GO:0046546	BP	GO:0046546	development of primary male sexual characteristics	10/374	151/18870	0.000875865944941534	0.0266660124018528	0.0220046912976677	MAMLD1/CYP1B1/LRP2/INHBB/ZFPM2/NUPR1/KIT/CITED2/TESC/SOX9	10
GO:0015718	BP	GO:0015718	monocarboxylic acid transport	11/374	179/18870	0.000913644066123444	0.0276005498114966	0.0227758679886342	SPX/ABCC3/SLC26A7/APOE/PLA2R1/CD36/FABP4/CRABP2/SLC27A6/CRABP1/PLA2G2A	11
GO:0031667	BP	GO:0031667	response to nutrient levels	21/374	495/18870	0.000941074211068856	0.0280858844359433	0.0231763642617956	LRRK2/UPP1/SPX/SHANK2/GDF15/CCL28/APOE/TNFRSF11B/CYP1B1/TNC/GHR/PPARGC1A/ADM/HSD11B2/INHBB/LIPG/COL1A1/ITGA2/CDKN1A/PCSK1N/FOS	21
GO:0001666	BP	GO:0001666	response to hypoxia	15/374	298/18870	0.000944123905852853	0.0280858844359433	0.0231763642617956	DPP4/RYR1/ADORA1/RYR2/ITPR1/VASN/PLAU/ADM/MIR34A/HSD11B2/CITED2/ITGA2/HSP90B1/CRYAB/FOS	15
GO:0051384	BP	GO:0051384	response to glucocorticoid	9/374	127/18870	0.000974576097861004	0.0287721443436692	0.0237426633091337	CLDN1/CYP1B1/AVPR1A/GHR/ADM/HSD11B2/GPR83/CDKN1A/FOS	9
GO:0140448	BP	GO:0140448	signaling receptor ligand precursor processing	5/374	39/18870	0.000985011477490102	0.0287861575680223	0.0237542269681964	DPP4/SCG5/PCSK1N/PCSK2/PLA2G7	5
GO:0001667	BP	GO:0001667	ameboidal-type cell migration	21/374	497/18870	0.000989824253044648	0.0287861575680223	0.0237542269681964	TIMP1/CTSH/DPP4/TACSTD2/SDC4/FN1/APOE/ID1/ADAMTS9/CYP1B1/ADTRP/ITGA3/KIT/SMOC2/PRKX/ITGA2/S100A2/SOX9/EDN3/FAP/MMP9	21
GO:0099175	BP	GO:0099175	regulation of postsynapse organization	8/374	103/18870	0.00102240642679728	0.0294478826281597	0.0243002799532779	LRRK2/NGEF/NRCAM/SHANK2/APOE/TIAM1/PAK3/CUX2	8
GO:0097237	BP	GO:0097237	cellular response to toxic substance	9/374	128/18870	0.00103038122877552	0.0294478826281597	0.0243002799532779	APOE/ALDH1A1/IPCEF1/ALOX5AP/CD36/TPO/HBB/GSTM3/GPX3	9
GO:0048844	BP	GO:0048844	artery morphogenesis	7/374	80/18870	0.00104280415773314	0.0294478826281597	0.0243002799532779	COMP/MDK/HEY2/APOE/ADAMTS9/LRP2/CITED2	7
GO:0097061	BP	GO:0097061	dendritic spine organization	7/374	80/18870	0.00104280415773314	0.0294478826281597	0.0243002799532779	LRRK2/NGEF/APOE/TIAM1/ITGA3/PAK3/CUX2	7
GO:0051701	BP	GO:0051701	biological process involved in interaction with host	12/374	211/18870	0.00106878476805071	0.0299644190006734	0.0247265237894351	ICAM1/DPP4/CLDN1/AGTR1/LY6E/PC/INHBB/TMPRSS4/CLEC5A/ITGA2/CH25H/CD55	12
GO:0035886	BP	GO:0035886	vascular associated smooth muscle cell differentiation	5/374	40/18870	0.00110766287671483	0.0306395589441337	0.025283646684853	COMP/HEY2/CTH/ADM/KIT	5
GO:0046718	BP	GO:0046718	viral entry into host cell	10/374	156/18870	0.00112342808866058	0.0306395589441337	0.025283646684853	ICAM1/DPP4/CLDN1/AGTR1/LY6E/TMPRSS4/CLEC5A/ITGA2/CH25H/CD55	10
GO:0009410	BP	GO:0009410	response to xenobiotic stimulus	19/374	434/18870	0.00113106747976284	0.0306395589441337	0.025283646684853	CDH3/ABCC3/SHANK2/SLC1A1/TNFRSF11B/CYP1B1/SLITRK5/ITGA3/HSD11B2/CCND1/AOX1/COL1A1/PNP/DUSP6/ITGA2/GSTM3/CDKN1A/ADD3/FOS	19
GO:0019372	BP	GO:0019372	lipoxygenase pathway	3/374	11/18870	0.00113217769770471	0.0306395589441337	0.025283646684853	ALOX5/ALOX15B/ALOX5AP	3
GO:0097278	BP	GO:0097278	complement-dependent cytotoxicity	3/374	11/18870	0.00113217769770471	0.0306395589441337	0.025283646684853	RAB27A/C3/CD55	3
GO:0003071	BP	GO:0003071	renal system process involved in regulation of systemic arterial blood pressure	4/374	24/18870	0.00117867434799136	0.0316778892008438	0.0261404728356705	ADORA1/AGTR1/HSD11B2/SUCNR1	4
GO:0002691	BP	GO:0002691	regulation of cellular extravasation	5/374	41/18870	0.00124127162641023	0.0331317501926072	0.0273401933574856	ICAM1/MDK/CCL28/LYVE1/CCL21	5
GO:0060348	BP	GO:0060348	bone development	12/374	215/18870	0.00125572352067466	0.0332894868031914	0.0274703570043758	COMP/RYR1/CSGALNACT1/PAPSS2/GHR/DHRS3/TYROBP/CITED2/ACP5/ECM1/COL1A1/SOX9	12
GO:0016485	BP	GO:0016485	protein processing	13/374	245/18870	0.00126688796689089	0.0333585297768501	0.0275273310017901	LRRK2/CTSH/DPP4/COMP/SCG5/HPN/PLAU/TMPRSS4/CTSS/MAFB/PCSK1N/PCSK2/PLA2G7	13
GO:0010631	BP	GO:0010631	epithelial cell migration	17/374	372/18870	0.00128657970301993	0.0336496718299911	0.0277675803089077	CTSH/DPP4/TACSTD2/APOE/ID1/ADAMTS9/CYP1B1/ADTRP/ITGA3/KIT/SMOC2/PRKX/ITGA2/S100A2/SOX9/FAP/MMP9	17
GO:0001570	BP	GO:0001570	vasculogenesis	7/374	83/18870	0.00129580705784603	0.0336650673628399	0.0277802846436465	CITED1/HEY2/TIPARP/ADM/ZFPM2/CITED2/TMEM100	7
GO:0043410	BP	GO:0043410	positive regulation of MAPK cascade	20/374	474/18870	0.00131903533891984	0.0340415941441762	0.0280909931014298	TENM1/LRRK2/ICAM1/CHI3L1/ADORA1/GDF15/NOD1/APOE/IGFBP6/GHR/TPD52L1/KIT/UNC5CL/CD36/CCL18/MARCO/CCL21/CXCL17/EDN3/PLA2G2A	20
GO:0006720	BP	GO:0006720	isoprenoid metabolic process	9/374	133/18870	0.00134956619509916	0.0344907242203281	0.0284616135200093	NPC2/ALDH1A1/PRMT3/CYP1B1/LRP2/DHRS3/HSD17B6/CRABP2/ADH1B	9
GO:0044000	BP	GO:0044000	movement in host	11/374	188/18870	0.00135993565197175	0.0344907242203281	0.0284616135200093	ICAM1/DPP4/CLDN1/AGTR1/LY6E/PC/TMPRSS4/CLEC5A/ITGA2/CH25H/CD55	11
GO:0045926	BP	GO:0045926	negative regulation of growth	13/374	247/18870	0.00136298987167835	0.0344907242203281	0.0284616135200093	GDF15/ALOX15B/DCSTAMP/FHL1/TMPRSS4/MT1F/CITED2/MT1H/MT1G/SLIT1/MT1M/CDKN1A/CRYAB	13
GO:0006958	BP	GO:0006958	complement activation, classical pathway	5/374	42/18870	0.0013864231082309	0.0348573603404892	0.0287641602420741	CFI/C3/C1QC/C1QB/CD55	5
GO:0090132	BP	GO:0090132	epithelium migration	17/374	375/18870	0.00140221095577224	0.0350283082990027	0.0289052258426734	CTSH/DPP4/TACSTD2/APOE/ID1/ADAMTS9/CYP1B1/ADTRP/ITGA3/KIT/SMOC2/PRKX/ITGA2/S100A2/SOX9/FAP/MMP9	17
GO:0015711	BP	GO:0015711	organic anion transport	19/374	443/18870	0.00143368846659399	0.0355865220020178	0.0293658616523275	SPX/ADORA1/ABCC3/SLC26A7/APOE/SLC4A4/SLC26A4/PLA2R1/SLC1A1/AVPR1A/LRP2/CA4/CD36/FABP4/CRABP2/SLC25A15/SLC27A6/CRABP1/PLA2G2A	19
GO:0071635	BP	GO:0071635	negative regulation of transforming growth factor beta production	3/374	12/18870	0.00148747956495013	0.0361406577907193	0.0298231323827094	CDH3/FN1/TYROBP	3
GO:0097084	BP	GO:0097084	vascular associated smooth muscle cell development	3/374	12/18870	0.00148747956495013	0.0361406577907193	0.0298231323827094	COMP/HEY2/ADM	3
GO:0007162	BP	GO:0007162	negative regulation of cell adhesion	15/374	312/18870	0.00149034171001677	0.0361406577907193	0.0298231323827094	TACSTD2/SDC4/MDK/FXYD5/CCL28/TGFBI/CYP1B1/TNC/ADTRP/COL1A1/PELI1/MUC1/CCL21/SPOCK1/PLA2G2A	15
GO:0120254	BP	GO:0120254	olefinic compound metabolic process	10/374	162/18870	0.00149310903369407	0.0361406577907193	0.0298231323827094	ALOX5/ALDH1A1/CYP1B1/HSD17B3/ALOX15B/DHRS3/ADM/HSD11B2/HSD17B6/ADH1B	10
GO:0050673	BP	GO:0050673	epithelial cell proliferation	20/374	480/18870	0.00153122008020916	0.0368343497072536	0.03039556429525	CDH3/TACSTD2/CLDN1/MDK/BID/SFN/APOE/ALOX5/AGTR1/HPN/COL8A2/MIR34A/NUPR1/KIT/CCND1/ECM1/PRKX/CDKN1A/SOX9/FAP	20
GO:0044409	BP	GO:0044409	entry into host	10/374	163/18870	0.00156336577954707	0.037156294179192	0.0306612316403797	ICAM1/DPP4/CLDN1/AGTR1/LY6E/TMPRSS4/CLEC5A/ITGA2/CH25H/CD55	10
GO:0120034	BP	GO:0120034	positive regulation of plasma membrane bounded cell projection assembly	8/374	110/18870	0.00156367263161085	0.037156294179192	0.0306612316403797	TENM1/GPM6A/CDC42EP5/PALM/CDC42EP3/KIT/EPS8/CCL21	8
GO:0071280	BP	GO:0071280	cellular response to copper ion	4/374	26/18870	0.00160735609239857	0.0374495859197922	0.0309032548613549	MT1F/MT1H/MT1G/MT1M	4
GO:2000050	BP	GO:2000050	regulation of non-canonical Wnt signaling pathway	4/374	26/18870	0.00160735609239857	0.0374495859197922	0.0309032548613549	TIAM1/MLLT3/PLEKHA4/DACT1	4
GO:0031345	BP	GO:0031345	negative regulation of cell projection organization	11/374	192/18870	0.00160893843489411	0.0374495859197922	0.0309032548613549	LRP4/LRRK2/TACSTD2/NGEF/ARHGAP24/APOE/STMN2/ITGA3/SLIT1/CCL21/SPOCK1	11
GO:0090130	BP	GO:0090130	tissue migration	17/374	380/18870	0.00161445482025278	0.0374495859197922	0.0309032548613549	CTSH/DPP4/TACSTD2/APOE/ID1/ADAMTS9/CYP1B1/ADTRP/ITGA3/KIT/SMOC2/PRKX/ITGA2/S100A2/SOX9/FAP/MMP9	17
GO:0010232	BP	GO:0010232	vascular transport	7/374	87/18870	0.00170506912501497	0.039054979975705	0.032228019887303	ABCC3/APOE/SLC4A4/SLC1A1/AVPR1A/LRP2/CD36	7
GO:0150104	BP	GO:0150104	transport across blood-brain barrier	7/374	87/18870	0.00170506912501497	0.039054979975705	0.032228019887303	ABCC3/APOE/SLC4A4/SLC1A1/AVPR1A/LRP2/CD36	7
GO:0043268	BP	GO:0043268	positive regulation of potassium ion transport	5/374	44/18870	0.00171372891348359	0.039054979975705	0.032228019887303	KCNJ2/ADORA1/KCNN4/FHL1/EDN3	5
GO:0001558	BP	GO:0001558	regulation of cell growth	18/374	417/18870	0.00176781814143314	0.0400534145184009	0.0330519242477249	NRCAM/SFN/FN1/APOE/AGTR1/AVPR1A/TNC/SLC25A33/HPN/DCSTAMP/FHL1/IGFBPL1/SLIT1/CRABP2/PRSS2/CDKN1A/CRYAB/SPOCK1	18
GO:0048813	BP	GO:0048813	dendrite morphogenesis	9/374	139/18870	0.001832969254159	0.040576795554901	0.0334838162743872	LRP4/LRRK2/NGEF/TIAM1/SDC2/SLITRK5/PAK3/VLDLR/CUX2	9
GO:0071560	BP	GO:0071560	cellular response to transforming growth factor beta stimulus	14/374	287/18870	0.0018524288417539	0.040576795554901	0.0334838162743872	CITED1/CLDN1/GDF15/VASN/SMAD9/ID1/ITGA3/DCSTAMP/CITED2/COL1A1/FMOD/SOX9/GDF10/FOS	14
GO:0030041	BP	GO:0030041	actin filament polymerization	10/374	167/18870	0.0018717239738268	0.040576795554901	0.0334838162743872	TENM1/WASF3/FHDC1/CDC42EP5/CDC42EP3/PAK3/EPS8/ADD3/CCL21/LMOD1	10
GO:0045927	BP	GO:0045927	positive regulation of growth	13/374	256/18870	0.0018737342083504	0.040576795554901	0.0334838162743872	HEY2/TFCP2L1/SFN/FN1/AGR2/AVPR1A/SLC25A33/GHR/HPN/ZFPM2/WFS1/CRABP2/PRSS2	13
GO:0099173	BP	GO:0099173	postsynapse organization	11/374	196/18870	0.00189405030911595	0.040576795554901	0.0334838162743872	LRP4/LRRK2/NGEF/NRCAM/SHANK2/APOE/TIAM1/ITGA3/PAK3/CUX2/CHRDL1	11
GO:0030574	BP	GO:0030574	collagen catabolic process	5/374	45/18870	0.00189708454716518	0.040576795554901	0.0334838162743872	CTSS/PRSS2/MMP7/FAP/MMP9	5
GO:0044406	BP	GO:0044406	adhesion of symbiont to host	3/374	13/18870	0.00190545383283215	0.040576795554901	0.0334838162743872	ICAM1/DPP4/INHBB	3
GO:0060100	BP	GO:0060100	positive regulation of phagocytosis, engulfment	3/374	13/18870	0.00190545383283215	0.040576795554901	0.0334838162743872	CD36/C3/ITGA2	3
GO:0071107	BP	GO:0071107	response to parathyroid hormone	3/374	13/18870	0.00190545383283215	0.040576795554901	0.0334838162743872	CITED1/ITGA2/FOS	3
GO:1900272	BP	GO:1900272	negative regulation of long-term synaptic potentiation	3/374	13/18870	0.00190545383283215	0.040576795554901	0.0334838162743872	ADORA1/APOE/TYROBP	3
GO:1905155	BP	GO:1905155	positive regulation of membrane invagination	3/374	13/18870	0.00190545383283215	0.040576795554901	0.0334838162743872	CD36/C3/ITGA2	3
GO:0042446	BP	GO:0042446	hormone biosynthetic process	6/374	66/18870	0.00194423739979482	0.0411776801467414	0.0339796639380617	HSD17B3/ADM/DIO1/DIO2/TPO/HSD17B6	6
GO:0006898	BP	GO:0006898	receptor-mediated endocytosis	13/374	258/18870	0.0020064078823632	0.0420374812772548	0.0346891685377452	DPP4/LRP1B/APOE/PLA2R1/LRP2/ADM/VLDLR/CD36/C3/MARCO/LYVE1/APOC1/CCL21	13
GO:1903522	BP	GO:1903522	regulation of blood circulation	13/374	258/18870	0.0020064078823632	0.0420374812772548	0.0346891685377452	KCNJ2/HEY2/SPX/ADORA1/RYR2/SLC1A1/AGTR1/AVPR1A/S100A1/ADM/ADD3/SCN4B/EDN3	13
GO:0051962	BP	GO:0051962	positive regulation of nervous system development	14/374	290/18870	0.00203902255339901	0.0424923577037216	0.0350645308225948	MDK/FN1/AMIGO2/TIAM1/ID4/PLAG1/LRP2/LINGO2/SLITRK5/KIT/CUX2/CRABP2/VCAN/THBS2	14
GO:0043473	BP	GO:0043473	pigmentation	8/374	115/18870	0.00207334019589559	0.0429776954436443	0.0354650296666351	CDH3/CITED1/RAB27A/APOE/ADAMTS9/OCA2/KIT/EDN3	8
GO:0001655	BP	GO:0001655	urogenital system development	6/374	67/18870	0.00210050653152424	0.0433104441976189	0.0357396126639184	ID4/PLAG1/TNC/ALOX15B/PAX8/SOX9	6
GO:0034698	BP	GO:0034698	response to gonadotropin	4/374	28/18870	0.00213383238529578	0.0437134791952222	0.0360721956002333	CYP1B1/ITGA3/PAX8/INHBB	4
GO:0016055	BP	GO:0016055	Wnt signaling pathway	19/374	459/18870	0.00214248768957851	0.0437134791952222	0.0360721956002333	CDH3/LRP4/CITED1/LRRK2/MDK/APOE/TIAM1/MLLT3/SCEL/PLEKHA4/IGFBP6/ITGA3/CCND1/DACT1/COL1A1/TCF7L1/DEPDC1B/SOX9/CTHRC1	19
GO:0106027	BP	GO:0106027	neuron projection organization	7/374	91/18870	0.00220834734311553	0.0447134722462964	0.0368973860357996	LRRK2/NGEF/APOE/TIAM1/ITGA3/PAK3/CUX2	7
GO:0014074	BP	GO:0014074	response to purine-containing compound	9/374	143/18870	0.00222581260939406	0.0447134722462964	0.0368973860357996	CITED1/RYR1/ADORA1/RYR2/CYP1B1/INHBB/COL1A1/HSP90B1/FOS	9
GO:0071559	BP	GO:0071559	response to transforming growth factor beta	14/374	293/18870	0.00224093214508894	0.0447134722462964	0.0368973860357996	CITED1/CLDN1/GDF15/VASN/SMAD9/ID1/ITGA3/DCSTAMP/CITED2/COL1A1/FMOD/SOX9/GDF10/FOS	14
GO:0198738	BP	GO:0198738	cell-cell signaling by wnt	19/374	461/18870	0.0022489773512353	0.0447134722462964	0.0368973860357996	CDH3/LRP4/CITED1/LRRK2/MDK/APOE/TIAM1/MLLT3/SCEL/PLEKHA4/IGFBP6/ITGA3/CCND1/DACT1/COL1A1/TCF7L1/DEPDC1B/SOX9/CTHRC1	19
GO:0030193	BP	GO:0030193	regulation of blood coagulation	6/374	68/18870	0.00226607297057045	0.0447134722462964	0.0368973860357996	PROS1/APOE/ADTRP/PLAU/CD36/FAP	6
GO:2000379	BP	GO:2000379	positive regulation of reactive oxygen species metabolic process	6/374	68/18870	0.00226607297057045	0.0447134722462964	0.0368973860357996	RAB27A/AGTR1/CYP1B1/TYROBP/CD36/CDKN1A	6
GO:0060828	BP	GO:0060828	regulation of canonical Wnt signaling pathway	13/374	262/18870	0.0022950438662916	0.0447134722462964	0.0368973860357996	CDH3/LRP4/LRRK2/MDK/APOE/MLLT3/SCEL/PLEKHA4/IGFBP6/DACT1/COL1A1/SOX9/CTHRC1	13
GO:0003044	BP	GO:0003044	regulation of systemic arterial blood pressure mediated by a chemical signal	5/374	47/18870	0.00230623759853877	0.0447134722462964	0.0368973860357996	AGTR1/AVPR1A/HSD11B2/SUCNR1/EDN3	5
GO:0051353	BP	GO:0051353	positive regulation of oxidoreductase activity	5/374	47/18870	0.00230623759853877	0.0447134722462964	0.0368973860357996	CDH3/APOE/AGTR1/S100A1/EDN3	5
GO:0090102	BP	GO:0090102	cochlea development	5/374	47/18870	0.00230623759853877	0.0447134722462964	0.0368973860357996	HEY2/GABRB2/HPN/SOX9/CTHRC1	5
GO:0050920	BP	GO:0050920	regulation of chemotaxis	12/374	232/18870	0.00237797585535036	0.0447724994354115	0.0369460950461711	DPP4/MDK/TIAM1/MIR34A/SMOC2/SLIT1/ITGA2/SUCNR1/CCL21/CXCL17/EDN3/PLA2G7	12
GO:0035641	BP	GO:0035641	locomotory exploration behavior	3/374	14/18870	0.00238970487107149	0.0447724994354115	0.0369460950461711	LRRK2/DPP4/APOE	3
GO:0051412	BP	GO:0051412	response to corticosterone	3/374	14/18870	0.00238970487107149	0.0447724994354115	0.0369460950461711	AVPR1A/CDKN1A/FOS	3
GO:0060837	BP	GO:0060837	blood vessel endothelial cell differentiation	3/374	14/18870	0.00238970487107149	0.0447724994354115	0.0369460950461711	HEY2/MIR34A/TMEM100	3
GO:0061043	BP	GO:0061043	regulation of vascular wound healing	3/374	14/18870	0.00238970487107149	0.0447724994354115	0.0369460950461711	ALOX5/MIR34A/SMOC2	3
GO:0070141	BP	GO:0070141	response to UV-A	3/374	14/18870	0.00238970487107149	0.0447724994354115	0.0369460950461711	TIMP1/CCND1/MMP9	3
GO:0098883	BP	GO:0098883	synapse pruning	3/374	14/18870	0.00238970487107149	0.0447724994354115	0.0369460950461711	C3/C1QC/C1QB	3
GO:0043627	BP	GO:0043627	response to estrogen	6/374	69/18870	0.00244128188801228	0.0453888561250876	0.0374547102257182	CITED1/SLC34A2/TNFRSF11B/KRT19/CITED2/GSTM3	6
GO:0050921	BP	GO:0050921	positive regulation of chemotaxis	9/374	145/18870	0.00244589678888078	0.0453888561250876	0.0374547102257182	MDK/TIAM1/SMOC2/ITGA2/SUCNR1/CCL21/CXCL17/EDN3/PLA2G7	9
GO:0120032	BP	GO:0120032	regulation of plasma membrane bounded cell projection assembly	11/374	203/18870	0.0024913475504506	0.046013182009981	0.037969901554635	TENM1/ICAM1/TACSTD2/ARHGAP24/GPM6A/CDC42EP5/PALM/CDC42EP3/KIT/EPS8/CCL21	11
GO:0030195	BP	GO:0030195	negative regulation of blood coagulation	5/374	48/18870	0.00253325924295093	0.0463479402337078	0.0382461427586611	PROS1/APOE/ADTRP/PLAU/FAP	5
GO:0043277	BP	GO:0043277	apoptotic cell clearance	5/374	48/18870	0.00253325924295093	0.0463479402337078	0.0382461427586611	MFGE8/TYROBP/CD36/C3/MARCO	5
GO:0035296	BP	GO:0035296	regulation of tube diameter	9/374	146/18870	0.00256223391482387	0.0464419793770634	0.0383237434995688	COMP/ADORA1/APOE/AGTR1/AVPR1A/ADM/HBB/ADD3/EDN3	9
GO:0097746	BP	GO:0097746	blood vessel diameter maintenance	9/374	146/18870	0.00256223391482387	0.0464419793770634	0.0383237434995688	COMP/ADORA1/APOE/AGTR1/AVPR1A/ADM/HBB/ADD3/EDN3	9
GO:2001233	BP	GO:2001233	regulation of apoptotic signaling pathway	17/374	398/18870	0.0026164222178828	0.0470197407565665	0.0388005099769892	LRRK2/CTSH/ICAM1/BID/CTSC/CTH/DEPTOR/TPD52L1/INHBB/NUPR1/G0S2/CTSS/WFS1/TNFRSF12A/MUC1/SRPX/MMP9	17
GO:1902905	BP	GO:1902905	positive regulation of supramolecular fiber organization	10/374	175/18870	0.00263568192928533	0.0470197407565665	0.0388005099769892	TENM1/SDC4/WASF3/FHOD1/APOE/CDC42EP5/CDC42EP3/STMN2/CCL21/LMOD1	10
GO:0002573	BP	GO:0002573	myeloid leukocyte differentiation	12/374	235/18870	0.00264237188239365	0.0470197407565665	0.0388005099769892	TNFRSF11B/TYROBP/DCSTAMP/KIT/CITED2/TESC/TMEM178A/MAFB/MT1G/C1QC/FOS/MMP9	12
GO:0045861	BP	GO:0045861	negative regulation of proteolysis	12/374	235/18870	0.00264237188239365	0.0470197407565665	0.0388005099769892	TIMP1/SERPINA1/LRRK2/SFN/LAMP3/PLAU/CSTA/ECM1/SPINK2/SPOCK2/SPOCK1/MMP9	12
GO:0035150	BP	GO:0035150	regulation of tube size	9/374	147/18870	0.00268291591215879	0.0471757222354284	0.0389292252959048	COMP/ADORA1/APOE/AGTR1/AVPR1A/ADM/HBB/ADD3/EDN3	9
GO:0098656	BP	GO:0098656	monoatomic anion transmembrane transport	9/374	147/18870	0.00268291591215879	0.0471757222354284	0.0389292252959048	ABCC3/SLC26A7/GABRB2/CLCNKB/SLC4A4/SLC26A4/SLC1A1/ANO5/OCA2	9
GO:0060491	BP	GO:0060491	regulation of cell projection assembly	11/374	205/18870	0.00268745453843087	0.0471757222354284	0.0389292252959048	TENM1/ICAM1/TACSTD2/ARHGAP24/GPM6A/CDC42EP5/PALM/CDC42EP3/KIT/EPS8/CCL21	11
GO:0006979	BP	GO:0006979	response to oxidative stress	17/374	400/18870	0.00275434827872808	0.0474487766476186	0.0391545487509892	LRRK2/APOE/ALOX5/PLA2R1/SLC1A1/CYP1B1/IPCEF1/PPARGC1A/MIR34A/CD36/TPO/COL1A1/HBB/GPX3/CRYAB/FOS/MMP9	17
GO:0008209	BP	GO:0008209	androgen metabolic process	4/374	30/18870	0.0027685375390561	0.0474487766476186	0.0391545487509892	TIPARP/HSD17B3/ADM/HSD17B6	4
GO:0035640	BP	GO:0035640	exploration behavior	4/374	30/18870	0.0027685375390561	0.0474487766476186	0.0391545487509892	LRRK2/DPP4/APOE/ITGA3	4
GO:0045987	BP	GO:0045987	positive regulation of smooth muscle contraction	4/374	30/18870	0.0027685375390561	0.0474487766476186	0.0391545487509892	SPX/NMU/KIT/ITGA2	4
GO:0006911	BP	GO:0006911	phagocytosis, engulfment	5/374	49/18870	0.00277606391471825	0.0474487766476186	0.0391545487509892	ELMO1/CD36/C3/MARCO/ITGA2	5
GO:0060071	BP	GO:0060071	Wnt signaling pathway, planar cell polarity pathway	5/374	49/18870	0.00277606391471825	0.0474487766476186	0.0391545487509892	TIAM1/MLLT3/PLEKHA4/DACT1/CTHRC1	5
GO:0060996	BP	GO:0060996	dendritic spine development	7/374	95/18870	0.00281924516659442	0.0479764122891635	0.0395899516614385	LRRK2/NGEF/APOE/TIAM1/SDK1/PAK3/CUX2	7
GO:0006909	BP	GO:0006909	phagocytosis	12/374	237/18870	0.00283156947216372	0.0479766357957479	0.0395901360982158	ICAM5/ADORA1/MFGE8/RAB27A/ELMO1/TYROBP/NCF2/CD36/C3/MARCO/ITGA2/SRPX	12
GO:0030278	BP	GO:0030278	regulation of ossification	8/374	121/18870	0.00284822619025862	0.0479958529663592	0.0396059940337986	LRP4/COMP/MDK/ALOX5/DHRS3/ECM1/SOX9/GDF10	8
GO:0051216	BP	GO:0051216	cartilage development	11/374	207/18870	0.00289584199262983	0.0479958529663592	0.0396059940337986	TIMP1/COMP/CHI3L1/MDK/CSGALNACT1/TGFBI/GHR/ECM1/COL1A1/EFEMP1/SOX9	11
GO:0071674	BP	GO:0071674	mononuclear cell migration	11/374	207/18870	0.00289584199262983	0.0479958529663592	0.0396059940337986	ICAM1/MDK/ALOX5/ADTRP/EPS8/CCL18/ECM1/CH25H/CCL21/CXCL17/PLA2G7	11
GO:0031960	BP	GO:0031960	response to corticosteroid	9/374	149/18870	0.00293776695243675	0.0479958529663592	0.0396059940337986	CLDN1/CYP1B1/AVPR1A/GHR/ADM/HSD11B2/GPR83/CDKN1A/FOS	9
GO:0032352	BP	GO:0032352	positive regulation of hormone metabolic process	3/374	15/18870	0.00294354859095711	0.0479958529663592	0.0396059940337986	HPN/PAX8/ADM	3
GO:0035358	BP	GO:0035358	regulation of peroxisome proliferator activated receptor signaling pathway	3/374	15/18870	0.00294354859095711	0.0479958529663592	0.0396059940337986	ALOX15B/MIR34A/CITED2	3
GO:0060099	BP	GO:0060099	regulation of phagocytosis, engulfment	3/374	15/18870	0.00294354859095711	0.0479958529663592	0.0396059940337986	CD36/C3/ITGA2	3
GO:1903054	BP	GO:1903054	negative regulation of extracellular matrix organization	3/374	15/18870	0.00294354859095711	0.0479958529663592	0.0396059940337986	DPP4/ADTRP/FAP	3
GO:1905153	BP	GO:1905153	regulation of membrane invagination	3/374	15/18870	0.00294354859095711	0.0479958529663592	0.0396059940337986	CD36/C3/ITGA2	3
GO:0008016	BP	GO:0008016	regulation of heart contraction	11/374	208/18870	0.00300481192926318	0.0486767006821039	0.0401678269610436	KCNJ2/HEY2/SPX/ADORA1/RYR2/SLC1A1/AVPR1A/S100A1/ADM/SCN4B/EDN3	11
GO:0007160	BP	GO:0007160	cell-matrix adhesion	12/374	239/18870	0.00303162640912467	0.0486767006821039	0.0401678269610436	SDC4/FN1/CCL28/TIAM1/ADAMTS9/ITGA3/PLAU/CD36/LYVE1/ITGA2/CCL21/CEACAM6	12
GO:0010665	BP	GO:0010665	regulation of cardiac muscle cell apoptotic process	5/374	50/18870	0.00303526770996953	0.0486767006821039	0.0401678269610436	MDK/HEY2/PAX8/MIR34A/NUPR1	5
GO:0030850	BP	GO:0030850	prostate gland development	5/374	50/18870	0.00303526770996953	0.0486767006821039	0.0401678269610436	ID4/PLAG1/TNC/ALOX15B/SOX9	5
GO:0010667	BP	GO:0010667	negative regulation of cardiac muscle cell apoptotic process	4/374	31/18870	0.00312966263194626	0.0493777136708282	0.0407463001943142	MDK/HEY2/PAX8/NUPR1	4
GO:0019886	BP	GO:0019886	antigen processing and presentation of exogenous peptide antigen via MHC class II	4/374	31/18870	0.00312966263194626	0.0493777136708282	0.0407463001943142	HLA-DQB1/CTSS/HLA-DQB2/HLA-DPA1	4
GO:0051491	BP	GO:0051491	positive regulation of filopodium assembly	4/374	31/18870	0.00312966263194626	0.0493777136708282	0.0407463001943142	TENM1/GPM6A/PALM/CCL21	4
GO:1900027	BP	GO:1900027	regulation of ruffle assembly	4/374	31/18870	0.00312966263194626	0.0493777136708282	0.0407463001943142	ICAM1/TACSTD2/ARHGAP24/EPS8	4
GO:0050818	BP	GO:0050818	regulation of coagulation	6/374	73/18870	0.00324555122147082	0.0509996496373863	0.0420847155415678	PROS1/APOE/ADTRP/PLAU/CD36/FAP	6
GO:0010043	BP	GO:0010043	response to zinc ion	5/374	51/18870	0.00331148688165213	0.0516274901794143	0.0426028071520902	ZNF658/MT1F/MT1H/MT1G/MT1M	5
GO:0002761	BP	GO:0002761	regulation of myeloid leukocyte differentiation	8/374	124/18870	0.00331200219267477	0.0516274901794143	0.0426028071520902	TNFRSF11B/TYROBP/DCSTAMP/TESC/TMEM178A/MAFB/C1QC/FOS	8
GO:0050954	BP	GO:0050954	sensory perception of mechanical stimulus	10/374	181/18870	0.00335820472314977	0.0521391386697794	0.04302501752662	SLC26A4/LRP2/HPN/PKHD1L1/KIT/WFS1/OTOS/GJB6/COL1A1/ITGA2	10
GO:0007178	BP	GO:0007178	transmembrane receptor protein serine/threonine kinase signaling pathway	17/374	410/18870	0.00353806063948927	0.0532196914376915	0.0439166855319605	CITED1/COMP/GDF15/VASN/SMAD9/IGSF1/ID1/LRP2/ITGA3/INHBB/CITED2/FMOD/TMEM100/GDF10/FOS/CHRDL1/TOB1	17
GO:0098869	BP	GO:0098869	cellular oxidant detoxification	7/374	99/18870	0.00355202400517395	0.0532196914376915	0.0439166855319605	APOE/IPCEF1/ALOX5AP/CD36/TPO/HBB/GPX3	7
GO:0002399	BP	GO:0002399	MHC class II protein complex assembly	3/374	16/18870	0.00357002477468919	0.0532196914376915	0.0439166855319605	HLA-DQB1/HLA-DQB2/HLA-DPA1	3
GO:0002503	BP	GO:0002503	peptide antigen assembly with MHC class II protein complex	3/374	16/18870	0.00357002477468919	0.0532196914376915	0.0439166855319605	HLA-DQB1/HLA-DQB2/HLA-DPA1	3
GO:0034375	BP	GO:0034375	high-density lipoprotein particle remodeling	3/374	16/18870	0.00357002477468919	0.0532196914376915	0.0439166855319605	APOE/LIPG/APOC1	3
GO:2000095	BP	GO:2000095	regulation of Wnt signaling pathway, planar cell polarity pathway	3/374	16/18870	0.00357002477468919	0.0532196914376915	0.0439166855319605	MLLT3/PLEKHA4/DACT1	3
GO:2001212	BP	GO:2001212	regulation of vasculogenesis	3/374	16/18870	0.00357002477468919	0.0532196914376915	0.0439166855319605	HEY2/ADM/TMEM100	3
GO:0019216	BP	GO:0019216	regulation of lipid metabolic process	15/374	342/18870	0.00357942539139781	0.0532196914376915	0.0439166855319605	NPC2/ADORA1/IRS1/APOE/PRMT3/THRSP/AVPR1A/PPARGC1A/ADM/KIT/C3/APOC1/CH25H/SOX9/CCL21	15
GO:0010662	BP	GO:0010662	regulation of striated muscle cell apoptotic process	5/374	52/18870	0.00360533706429319	0.0532196914376915	0.0439166855319605	MDK/HEY2/PAX8/MIR34A/NUPR1	5
GO:0030838	BP	GO:0030838	positive regulation of actin filament polymerization	5/374	52/18870	0.00360533706429319	0.0532196914376915	0.0439166855319605	TENM1/CDC42EP5/CDC42EP3/CCL21/LMOD1	5
GO:0042572	BP	GO:0042572	retinol metabolic process	5/374	52/18870	0.00360533706429319	0.0532196914376915	0.0439166855319605	ALDH1A1/CYP1B1/DHRS3/HSD17B6/ADH1B	5
GO:0050819	BP	GO:0050819	negative regulation of coagulation	5/374	52/18870	0.00360533706429319	0.0532196914376915	0.0439166855319605	PROS1/APOE/ADTRP/PLAU/FAP	5
GO:0060688	BP	GO:0060688	regulation of morphogenesis of a branching structure	5/374	52/18870	0.00360533706429319	0.0532196914376915	0.0439166855319605	LRRK2/TACSTD2/MDK/PAX8/SOX9	5
GO:0001659	BP	GO:0001659	temperature homeostasis	10/374	183/18870	0.00363125508458636	0.0534000040174832	0.0440654787821701	ADORA1/ALDH1A1/ID1/PPARGC1A/NMU/DIO2/G0S2/CD36/FABP4/LCN2	10
GO:0006575	BP	GO:0006575	cellular modified amino acid metabolic process	8/374	126/18870	0.00365235916827473	0.0535084348825814	0.0441549555167365	SLC26A7/IYD/CPQ/HPN/PAX8/DIO1/DIO2/TPO	8
GO:0051495	BP	GO:0051495	positive regulation of cytoskeleton organization	10/374	184/18870	0.00377423026365957	0.055086799016784	0.0454574155548195	TENM1/SDC4/WASF3/FHOD1/CDC42EP5/CDC42EP3/STMN2/ADD3/CCL21/LMOD1	10
GO:0090175	BP	GO:0090175	regulation of establishment of planar polarity	5/374	53/18870	0.0039174325148108	0.0563229967250243	0.0464775211687666	TIAM1/MLLT3/PLEKHA4/DACT1/CTHRC1	5
GO:0098742	BP	GO:0098742	cell-cell adhesion via plasma-membrane adhesion molecules	13/374	279/18870	0.00392781706867941	0.0563229967250243	0.0464775211687666	CDH3/TENM1/ICAM1/CLDN1/FXYD5/MPZL2/AMIGO2/SDK1/ITGA3/CDH16/CLDN10/CLDN8/CEACAM6	13
GO:0052547	BP	GO:0052547	regulation of peptidase activity	14/374	312/18870	0.00393890168365994	0.0563229967250243	0.0464775211687666	TIMP1/SERPINA1/CTSH/BID/SFN/NOD1/LAMP3/CTSS/CSTA/ECM1/SPINK2/SPOCK2/SPOCK1/MMP9	14
GO:0010664	BP	GO:0010664	negative regulation of striated muscle cell apoptotic process	4/374	33/18870	0.00394564488219955	0.0563229967250243	0.0464775211687666	MDK/HEY2/PAX8/NUPR1	4
GO:0010743	BP	GO:0010743	regulation of macrophage derived foam cell differentiation	4/374	33/18870	0.00394564488219955	0.0563229967250243	0.0464775211687666	AGTR1/ALOX15B/CD36/PLA2G2A	4
GO:0045777	BP	GO:0045777	positive regulation of blood pressure	4/374	33/18870	0.00394564488219955	0.0563229967250243	0.0464775211687666	SPX/ADORA1/AVPR1A/HSD11B2	4
GO:0010951	BP	GO:0010951	negative regulation of endopeptidase activity	8/374	128/18870	0.00401917799618138	0.0571632724493388	0.0471709134780411	TIMP1/SERPINA1/SFN/LAMP3/SPINK2/SPOCK2/SPOCK1/MMP9	8
GO:0070372	BP	GO:0070372	regulation of ERK1 and ERK2 cascade	14/374	313/18870	0.00405132595553596	0.0574109718135404	0.0473753140446406	ICAM1/CHI3L1/DUSP4/FN1/NOD1/APOE/TIAM1/CD36/CCL18/MARCO/DUSP6/CCL21/CXCL17/PLA2G2A	14
GO:0010659	BP	GO:0010659	cardiac muscle cell apoptotic process	5/374	54/18870	0.00424838537026271	0.0596496643793967	0.0492226745753297	MDK/HEY2/PAX8/MIR34A/NUPR1	5
GO:0006869	BP	GO:0006869	lipid transport	18/374	453/18870	0.00425522368423718	0.0596496643793967	0.0492226745753297	NPC2/SPX/ABCC3/KCNN4/APOE/PLA2R1/AGTR1/PLSCR4/MIR34A/VLDLR/LIPG/CD36/FABP4/CRABP2/APOC1/SLC27A6/CRABP1/PLA2G2A	18
GO:0048568	BP	GO:0048568	embryonic organ development	18/374	453/18870	0.00425522368423718	0.0596496643793967	0.0492226745753297	CITED1/HEY2/RYR2/PBX4/KRT19/HPN/PAX8/ID3/ADM/ZFPM2/KIT/CITED2/TPO/MAFB/GJB6/EFEMP1/SOX9/CTHRC1	18
GO:0006570	BP	GO:0006570	tyrosine metabolic process	3/374	17/18870	0.00427190898593166	0.059668922287368	0.0492385661272259	IYD/OCA2/HGD	3
GO:0007605	BP	GO:0007605	sensory perception of sound	9/374	158/18870	0.00433031908142466	0.0602687623582568	0.0497335518562118	SLC26A4/LRP2/HPN/PKHD1L1/KIT/WFS1/OTOS/GJB6/COL1A1	9
GO:0062023	CC	GO:0062023	collagen-containing extracellular matrix	41/392	429/19886	5.6587283964833e-17	2.00884858075157e-14	1.5308349451539e-14	TIMP1/SERPINA1/CTSH/ICAM1/COMP/MDK/LAMB3/MFGE8/CTSC/GDF15/FN1/APOE/ANGPTL1/MMRN1/TGFBI/ADAMTS9/TNC/SDC2/COL8A2/IGFBPL1/SLPI/CTSS/FREM2/SMOC2/ECM1/COL1A1/MARCO/COL23A1/C1QC/VCAN/C1QB/COL10A1/HSP90B1/FMOD/EFEMP1/DPT/GDF10/SRPX/THBS2/CTHRC1/MMP9	41
GO:0034774	CC	GO:0034774	secretory granule lumen	22/392	322/19886	4.86349326804288e-07	5.31874795667555e-05	4.05313039248515e-05	TIMP1/SERPINA1/QPCT/CTSH/NPC2/CHI3L1/MVP/PROS1/CTSC/RAB27A/FN1/ALOX5/S100A11/MMRN1/SLPI/MNDA/LCN2/ECM1/C3/PNP/PRSS2/CFD	22
GO:0060205	CC	GO:0060205	cytoplasmic vesicle lumen	22/392	325/19886	5.69001557120068e-07	5.31874795667555e-05	4.05313039248515e-05	TIMP1/SERPINA1/QPCT/CTSH/NPC2/CHI3L1/MVP/PROS1/CTSC/RAB27A/FN1/ALOX5/S100A11/MMRN1/SLPI/MNDA/LCN2/ECM1/C3/PNP/PRSS2/CFD	22
GO:0031983	CC	GO:0031983	vesicle lumen	22/392	326/19886	5.99295544414147e-07	5.31874795667555e-05	4.05313039248515e-05	TIMP1/SERPINA1/QPCT/CTSH/NPC2/CHI3L1/MVP/PROS1/CTSC/RAB27A/FN1/ALOX5/S100A11/MMRN1/SLPI/MNDA/LCN2/ECM1/C3/PNP/PRSS2/CFD	22
GO:0005788	CC	GO:0005788	endoplasmic reticulum lumen	20/392	313/19886	4.47664368038979e-06	0.000317841701307675	0.000242209984391616	TIMP1/SERPINA1/MXRA8/MFGE8/CTSC/FN1/APOE/TNC/SDC2/EVA1A/COL8A2/WFS1/C3/COL1A1/COL23A1/VCAN/COL10A1/HSP90B1/ERP27/CHRDL1	20
GO:0005604	CC	GO:0005604	basement membrane	10/392	90/19886	1.11149873673835e-05	0.00065763675257019	0.000501149430424133	TIMP1/LAMB3/FN1/TGFBI/TNC/COL8A2/FREM2/SMOC2/COL23A1/THBS2	10
GO:0031253	CC	GO:0031253	cell projection membrane	20/392	352/19886	2.49592769080743e-05	0.00126579190033805	0.000964591603815804	SLC34A2/DPP4/MXRA8/ADORA1/SYTL1/SHANK2/SLC26A4/TIAM1/PALM/LRP2/PSD3/DHRS3/ITGA3/EPS8/TESC/CA4/CD36/LAMP5/PROM1/FAP	20
GO:1904813	CC	GO:1904813	ficolin-1-rich granule lumen	11/392	124/19886	3.50332362576518e-05	0.0015545998589333	0.00118467654187059	SERPINA1/QPCT/CTSH/MVP/ALOX5/CTSS/MNDA/HBB/PNP/CFD/MMP9	11
GO:0042599	CC	GO:0042599	lamellar body	4/392	17/19886	0.000288731371763214	0.0102754755030273	0.00783038459385621	CTSH/KLK7/LAMP3/SFTPB	4
GO:0005581	CC	GO:0005581	collagen trimer	8/392	86/19886	0.000294907805217383	0.0102754755030273	0.00783038459385621	COL8A2/COL1A1/MARCO/COL23A1/C1QC/C1QB/COL10A1/CTHRC1	8
GO:0101002	CC	GO:0101002	ficolin-1-rich granule	12/392	185/19886	0.00031839501558676	0.0102754755030273	0.00783038459385621	SERPINA1/QPCT/CTSH/MVP/ALOX5/CTSS/MNDA/HBB/PNP/CD55/CFD/MMP9	12
GO:0031091	CC	GO:0031091	platelet alpha granule	8/392	91/19886	0.000433778815615663	0.0120465208739027	0.00918000256365606	TIMP1/SERPINA1/PROS1/FN1/MMRN1/CD36/CFD/THBS2	8
GO:0016324	CC	GO:0016324	apical plasma membrane	19/392	403/19886	0.000441140201016157	0.0120465208739027	0.00918000256365606	SLC34A2/DPP4/CLDN1/SLC26A7/SHANK2/RAB27A/FN1/NOD1/SLC26A4/SLC1A1/LRP2/HPN/SORBS2/CA4/CD36/GJB6/MUC1/PROM1/CEACAM6	19
GO:0031904	CC	GO:0031904	endosome lumen	5/392	38/19886	0.000852588843188264	0.021619217095131	0.0164748370450665	CTSH/PDLIM4/LRP2/CTSS/SFTPB	5
GO:0032279	CC	GO:0032279	asymmetric synapse	16/392	331/19886	0.000942625323643084	0.022063684150058	0.0168135413686136	LRP4/CAMK2N1/ADORA1/NRCAM/SHANK2/ITPR1/SLC1A1/TIAM1/PALM/DLG2/PSD3/PAK3/EPS8/DGKI/ADD3/SPOCK1	16
GO:0045178	CC	GO:0045178	basal part of cell	15/392	301/19886	0.00099441956732656	0.022063684150058	0.0168135413686136	LRRK2/TACSTD2/CLDN1/ADORA1/ABCC3/SLC26A7/NOD1/SLC4A4/PALM/DLG2/ITGA3/CDH16/CLDN8/ITGA2/FAP	15
GO:0045177	CC	GO:0045177	apical part of cell	20/392	469/19886	0.00109729602119004	0.0227209282187518	0.0173143915558761	SLC34A2/DPP4/CLDN1/SLC26A7/SHANK2/RAB27A/FN1/NOD1/SLC26A4/SLC1A1/LRP2/HPN/SORBS2/CA4/CD36/GJB6/MUC1/PROM1/CEACAM6/FAP	20
GO:0031526	CC	GO:0031526	brush border membrane	6/392	60/19886	0.00115204706461277	0.0227209282187518	0.0173143915558761	SLC34A2/SHANK2/SLC26A4/LRP2/CA4/CD36	6
GO:0005903	CC	GO:0005903	brush border	8/392	108/19886	0.00134595140869035	0.0251480394781618	0.019163961885508	SLC34A2/SHANK2/SLC26A4/LRP2/EPS8/CA4/CD36/ADD3	8
GO:0031093	CC	GO:0031093	platelet alpha granule lumen	6/392	67/19886	0.00204665744874754	0.0363281697152689	0.0276837349646378	TIMP1/SERPINA1/PROS1/FN1/MMRN1/CFD	6
GO:0098984	CC	GO:0098984	neuron to neuron synapse	16/392	362/19886	0.00235455700205735	0.0376145749224122	0.0286640348556262	LRP4/CAMK2N1/ADORA1/NRCAM/SHANK2/ITPR1/SLC1A1/TIAM1/PALM/DLG2/PSD3/PAK3/EPS8/DGKI/ADD3/SPOCK1	16
GO:0016528	CC	GO:0016528	sarcoplasm	7/392	93/19886	0.00242869114651389	0.0376145749224122	0.0286640348556262	RYR1/RYR2/ITPR1/S100A1/HSP90B1/SPOCK1/CTHRC1	7
GO:0043197	CC	GO:0043197	dendritic spine	10/392	174/19886	0.00243815384046712	0.0376145749224122	0.0286640348556262	KCNJ2/PDLIM4/ADORA1/SHANK2/GPM6A/SLC1A1/TIAM1/PALM/DGKI/CRYAB	10
GO:0005775	CC	GO:0005775	vacuolar lumen	10/392	176/19886	0.00264891372693044	0.0376145749224122	0.0286640348556262	NPC2/SDC4/CTSC/SDC2/CTSS/MNDA/C3/PRSS2/VCAN/FMOD	10
GO:0044309	CC	GO:0044309	neuron spine	10/392	176/19886	0.00264891372693044	0.0376145749224122	0.0286640348556262	KCNJ2/PDLIM4/ADORA1/SHANK2/GPM6A/SLC1A1/TIAM1/PALM/DGKI/CRYAB	10
GO:0150034	CC	GO:0150034	distal axon	13/392	276/19886	0.00343876639177699	0.0452757950764891	0.0345022367224839	LRRK2/NGEF/ADORA1/SHANK2/GPM6A/SLC1A1/TIAM1/STMN2/ITGA3/NMU/EPS8/LAMP5/ITGA2	13
GO:0099572	CC	GO:0099572	postsynaptic specialization	15/392	346/19886	0.00380824221908947	0.0452757950764891	0.0345022367224839	LRP4/CAMK2N1/NRCAM/GABRB2/SHANK2/ITPR1/TIAM1/PALM/DLG2/PSD3/PAK3/EPS8/DGKI/ADD3/SPOCK1	15
GO:0030139	CC	GO:0030139	endocytic vesicle	15/392	348/19886	0.00401571109870754	0.0452757950764891	0.0345022367224839	DPP4/NOD1/APOE/AVPR1A/LRP2/HLA-DQB1/NCF2/CTSS/HLA-DQB2/SFTPB/CD36/MARCO/HBB/HSP90B1/HLA-DPA1	15
GO:0016323	CC	GO:0016323	basolateral plasma membrane	12/392	249/19886	0.00404743780600485	0.0452757950764891	0.0345022367224839	LRRK2/CLDN1/ADORA1/ABCC3/SLC26A7/NOD1/SLC4A4/PALM/DLG2/ITGA3/CDH16/CLDN8	12
GO:0014069	CC	GO:0014069	postsynaptic density	14/392	315/19886	0.00410213334191124	0.0452757950764891	0.0345022367224839	LRP4/CAMK2N1/NRCAM/SHANK2/ITPR1/TIAM1/PALM/DLG2/PSD3/PAK3/EPS8/DGKI/ADD3/SPOCK1	14
GO:0009925	CC	GO:0009925	basal plasma membrane	13/392	282/19886	0.00412081522881485	0.0452757950764891	0.0345022367224839	LRRK2/TACSTD2/CLDN1/ADORA1/ABCC3/SLC26A7/NOD1/SLC4A4/PALM/DLG2/ITGA3/CDH16/CLDN8	13
GO:0042613	CC	GO:0042613	MHC class II protein complex	3/392	17/19886	0.00420873588034969	0.0452757950764891	0.0345022367224839	HLA-DQB1/HLA-DQB2/HLA-DPA1	3
GO:0098637	CC	GO:0098637	protein complex involved in cell-matrix adhesion	3/392	17/19886	0.00420873588034969	0.0452757950764891	0.0345022367224839	MMRN1/TNC/PLAU	3
GO:1904724	CC	GO:1904724	tertiary granule lumen	5/392	55/19886	0.0044985797914668	0.0458142890055169	0.0349125938455681	QPCT/CTSH/CTSS/HBB/MMP9	5
GO:0042581	CC	GO:0042581	specific granule	9/392	160/19886	0.00454820898019999	0.0458142890055169	0.0349125938455681	QPCT/CHI3L1/TMC6/RAB27A/PLAU/SLPI/CD36/CLEC5A/LCN2	9
GO:0043034	CC	GO:0043034	costamere	3/392	18/19886	0.00497738742624796	0.0458142890055169	0.0349125938455681	SDC4/AHNAK2/KRT19	3
GO:0005793	CC	GO:0005793	endoplasmic reticulum-Golgi intermediate compartment	8/392	134/19886	0.00513417686592645	0.0458142890055169	0.0349125938455681	SERPINA1/CTSC/FN1/DCSTAMP/CA4/LAMP5/CD55/PROM1	8
GO:0098636	CC	GO:0098636	protein complex involved in cell adhesion	5/392	57/19886	0.00524445014402727	0.0458142890055169	0.0349125938455681	MMRN1/TNC/ITGA3/PLAU/ITGA2	5
GO:0034358	CC	GO:0034358	plasma lipoprotein particle	4/392	36/19886	0.00532215991078713	0.0458142890055169	0.0349125938455681	APOE/VLDLR/APOC1/PLA2G7	4
GO:1990777	CC	GO:1990777	lipoprotein particle	4/392	36/19886	0.00532215991078713	0.0458142890055169	0.0349125938455681	APOE/VLDLR/APOC1/PLA2G7	4
GO:0070820	CC	GO:0070820	tertiary granule	9/392	164/19886	0.00533662733844275	0.0458142890055169	0.0349125938455681	QPCT/CTSH/TMC6/PLAU/CTSS/CLEC5A/HBB/CD55/MMP9	9
GO:0030133	CC	GO:0030133	transport vesicle	17/392	431/19886	0.00552132058995203	0.0458142890055169	0.0349125938455681	LRRK2/SPX/SYTL5/SYTL1/RAB27A/ITPR1/RASSF9/HLA-DQB1/CA4/HLA-DQB2/DGKI/WFS1/LAMP5/TMEM163/CD55/PCSK2/HLA-DPA1	17
GO:0098862	CC	GO:0098862	cluster of actin-based cell projections	9/392	165/19886	0.00554933641475275	0.0458142890055169	0.0349125938455681	SLC34A2/SHANK2/SLC26A4/LRP2/PKHD1L1/EPS8/CA4/CD36/ADD3	9
GO:0030426	CC	GO:0030426	growth cone	9/392	168/19886	0.00622696295664871	0.0502402693093248	0.0382853942549932	LRRK2/NGEF/SHANK2/GPM6A/TIAM1/STMN2/ITGA3/EPS8/LAMP5	9
GO:0034361	CC	GO:0034361	very-low-density lipoprotein particle	3/392	20/19886	0.00675418013711067	0.0509122359653201	0.0387974637304293	APOE/VLDLR/APOC1	3
GO:0034385	CC	GO:0034385	triglyceride-rich plasma lipoprotein particle	3/392	20/19886	0.00675418013711067	0.0509122359653201	0.0387974637304293	APOE/VLDLR/APOC1	3
GO:0005765	CC	GO:0005765	lysosomal membrane	17/392	441/19886	0.00688390796150807	0.0509122359653201	0.0387974637304293	DPP4/VASN/LAMP3/TMEM79/EVA1A/LRP2/HLA-DQB1/OCA2/DEPTOR/HLA-DQB2/VLDLR/GNAI1/LAMP5/CPNE3/TMEM163/HLA-DPA1/CEACAM6	17
GO:0098852	CC	GO:0098852	lytic vacuole membrane	17/392	441/19886	0.00688390796150807	0.0509122359653201	0.0387974637304293	DPP4/VASN/LAMP3/TMEM79/EVA1A/LRP2/HLA-DQB1/OCA2/DEPTOR/HLA-DQB2/VLDLR/GNAI1/LAMP5/CPNE3/TMEM163/HLA-DPA1/CEACAM6	17
GO:0032994	CC	GO:0032994	protein-lipid complex	4/392	39/19886	0.0070961741844604	0.0511733176781271	0.038996419994896	APOE/VLDLR/APOC1/PLA2G7	4
GO:0030658	CC	GO:0030658	transport vesicle membrane	11/392	236/19886	0.00738826300261071	0.0511733176781271	0.038996419994896	LRRK2/ITPR1/RASSF9/HLA-DQB1/CA4/HLA-DQB2/DGKI/WFS1/LAMP5/TMEM163/HLA-DPA1	11
GO:0035580	CC	GO:0035580	specific granule lumen	5/392	62/19886	0.0074844628836475	0.0511733176781271	0.038996419994896	QPCT/CHI3L1/RAB27A/SLPI/LCN2	5
GO:0030427	CC	GO:0030427	site of polarized growth	9/392	173/19886	0.00749580991341581	0.0511733176781271	0.038996419994896	LRRK2/NGEF/SHANK2/GPM6A/TIAM1/STMN2/ITGA3/EPS8/LAMP5	9
GO:0072562	CC	GO:0072562	blood microparticle	8/392	144/19886	0.0078351682869303	0.0524808441860426	0.0399928152878071	PROS1/FN1/APOE/CFB/C3/HBB/C1QC/C1QB	8
GO:0043025	CC	GO:0043025	neuronal cell body	18/392	489/19886	0.00869038729293357	0.0571312497961373	0.0435366380952033	LRP4/LRRK2/KCNJ2/ADORA1/KCNN4/SHANK2/APOE/GPM6A/SLC1A1/TIAM1/DLG2/GHR/HPN/STMN2/SORBS2/TMEM100/CRYAB/PCSK2	18
GO:0016327	CC	GO:0016327	apicolateral plasma membrane	3/392	22/19886	0.00886280275565036	0.057205363241016	0.0435931159464525	PALM/KRT19/CLDN8	3
GO:0045334	CC	GO:0045334	clathrin-coated endocytic vesicle	6/392	92/19886	0.00971872437187602	0.0616097705717141	0.0469494767588748	APOE/LRP2/HLA-DQB1/HLA-DQB2/SFTPB/HLA-DPA1	6
GO:0071682	CC	GO:0071682	endocytic vesicle lumen	3/392	23/19886	0.0100454650255597	0.061629213358705	0.0469642930561518	APOE/HBB/HSP90B1	3
GO:0005770	CC	GO:0005770	late endosome	13/392	315/19886	0.010068998238887	0.061629213358705	0.0469642930561518	LRRK2/CTSH/RAB27A/APOE/SLC1A1/LAMP3/HLA-DQB1/CTSS/HLA-DQB2/SFTPB/LAMP5/TMEM163/HLA-DPA1	13
GO:0044304	CC	GO:0044304	main axon	5/392	67/19886	0.0103171094586624	0.0620775230139858	0.0473059256177742	ADORA1/NRCAM/TIAM1/DLG2/SPOCK1	5
GO:0005771	CC	GO:0005771	multivesicular body	5/392	68/19886	0.0109606774932511	0.0648506751684024	0.0494191950134305	LRRK2/CTSH/RAB27A/APOE/SFTPB	5
GO:0005201	MF	GO:0005201	extracellular matrix structural constituent	20/389	166/18496	3.36064978755999e-10	1.96934077551015e-07	1.65909973722698e-07	COMP/CHI3L1/LAMB3/MFGE8/FN1/MMRN1/TGFBI/TNC/COL8A2/ECM1/COL1A1/COL23A1/VCAN/COL10A1/FMOD/EFEMP1/DPT/SRPX/THBS2/CTHRC1	20
GO:0008236	MF	GO:0008236	serine-type peptidase activity	19/389	192/18496	2.50976740019513e-08	5.13710591183608e-06	4.32782948203902e-06	CTSH/DPP4/CTSC/KLK7/CFB/HPN/PLAU/DPP6/TMPRSS4/KLK10/CTSS/CFI/PRSS2/PCSK2/MMP7/KLK11/CFD/FAP/MMP9	19
GO:0004252	MF	GO:0004252	serine-type endopeptidase activity	18/389	174/18496	2.94979121848178e-08	5.13710591183608e-06	4.32782948203902e-06	CTSH/DPP4/CTSC/KLK7/CFB/HPN/PLAU/TMPRSS4/KLK10/CTSS/CFI/PRSS2/PCSK2/MMP7/KLK11/CFD/FAP/MMP9	18
GO:0017171	MF	GO:0017171	serine hydrolase activity	19/389	196/18496	3.50655693640688e-08	5.13710591183608e-06	4.32782948203902e-06	CTSH/DPP4/CTSC/KLK7/CFB/HPN/PLAU/DPP6/TMPRSS4/KLK10/CTSS/CFI/PRSS2/PCSK2/MMP7/KLK11/CFD/FAP/MMP9	19
GO:0043394	MF	GO:0043394	proteoglycan binding	7/389	36/18496	8.50424661818097e-06	0.00099669770365081	0.000839682455563553	COMP/FN1/APOE/TNC/CTSS/SLIT1/ITGA2	7
GO:0061134	MF	GO:0061134	peptidase regulator activity	16/389	228/18496	2.78456738475436e-05	0.00271959414577676	0.00229116158499964	TIMP1/SERPINA1/CTSH/PROS1/CTSC/CST6/FN1/NOD1/SLPI/CTSS/CSTA/C3/SPINK2/SPOCK2/PCSK1N/SPOCK1	16
GO:0005539	MF	GO:0005539	glycosaminoglycan binding	16/389	240/18496	5.17561490522946e-05	0.00433272904923495	0.0036501705121092	TENM1/COMP/MDK/LIPH/NELL2/FN1/NOD1/APOE/LIPG/SMOC2/COL23A1/LYVE1/SLIT1/VCAN/SPOCK2/THBS2	16
GO:0005504	MF	GO:0005504	fatty acid binding	7/389	48/18496	6.03820600000279e-05	0.00442298589500205	0.0037262087026333	ID3/ALOX5AP/CD36/FABP4/CRABP2/APOC1/CRABP1	7
GO:1901681	MF	GO:1901681	sulfur compound binding	17/389	275/18496	7.78889613199606e-05	0.00507143681483299	0.00427250559755106	TENM1/COMP/MDK/LIPH/RYR2/NELL2/FN1/APOE/PC/OGDHL/LIPG/ACP5/SMOC2/COL23A1/SLIT1/ITGA2/THBS2	17
GO:0016702	MF	GO:0016702	oxidoreductase activity, acting on single donors with incorporation of molecular oxygen, incorporation of two atoms of oxygen	5/389	24/18496	0.000122568186887738	0.00718249575162144	0.00605099785793148	ALOX5/ETHE1/ALOX15B/ALOX5AP/HGD	5
GO:0016701	MF	GO:0016701	oxidoreductase activity, acting on single donors with incorporation of molecular oxygen	5/389	25/18496	0.000150582709932314	0.00802195163821237	0.00675820966107706	ALOX5/ETHE1/ALOX15B/ALOX5AP/HGD	5
GO:0002020	MF	GO:0002020	protease binding	11/389	142/18496	0.000210372743095234	0.00915889410254603	0.00771604335206411	TIMP1/SERPINA1/DPP4/COMP/FN1/ITGA3/KIT/CSTA/ECM1/COL1A1/FAP	11
GO:0004857	MF	GO:0004857	enzyme inhibitor activity	20/389	386/18496	0.000211056196470691	0.00915889410254603	0.00771604335206411	TIMP1/SERPINA1/LRRK2/SCG5/PROS1/CAMK2N1/CST6/SFN/PKIA/DEPTOR/SLPI/TESC/CSTA/C3/SPINK2/SPOCK2/APOC1/CDKN1A/PCSK1N/SPOCK1	20
GO:0005041	MF	GO:0005041	low-density lipoprotein particle receptor activity	4/389	15/18496	0.0002188131696854	0.00915889410254603	0.00771604335206411	LRP1B/LRP2/VLDLR/CD36	4
GO:0033293	MF	GO:0033293	monocarboxylic acid binding	8/389	79/18496	0.000252715772942717	0.00987276286296215	0.00831745245685153	PC/ID3/ALOX5AP/CD36/FABP4/CRABP2/APOC1/CRABP1	8
GO:0008201	MF	GO:0008201	heparin binding	12/389	174/18496	0.000324373202376562	0.0118801685370416	0.0100086205206979	TENM1/COMP/MDK/LIPH/NELL2/FN1/APOE/LIPG/SMOC2/COL23A1/SLIT1/THBS2	12
GO:0038024	MF	GO:0038024	cargo receptor activity	7/389	64/18496	0.000381946399545814	0.0125119664779025	0.0105408878716297	LRP1B/LRP2/EGFEM1P/VLDLR/CD36/MARCO/LYVE1	7
GO:0005178	MF	GO:0005178	integrin binding	11/389	154/18496	0.00042385708928568	0.0125119664779025	0.0105408878716297	ICAM1/COMP/ICAM5/MFGE8/FN1/TGFBI/FRMD5/ITGA3/ICAM4/ITGA2/FAP	11
GO:0043177	MF	GO:0043177	organic acid binding	13/389	207/18496	0.000458201675851778	0.0125119664779025	0.0105408878716297	MDK/RYR2/SLC1A1/PC/ID3/ALOX5AP/CD36/FABP4/HBB/CRABP2/APOC1/CRABP1/GLDC	13
GO:0030228	MF	GO:0030228	lipoprotein particle receptor activity	4/389	18/18496	0.000466614078159489	0.0125119664779025	0.0105408878716297	LRP1B/LRP2/VLDLR/CD36	4
GO:0043395	MF	GO:0043395	heparan sulfate proteoglycan binding	4/389	18/18496	0.000466614078159489	0.0125119664779025	0.0105408878716297	COMP/APOE/SLIT1/ITGA2	4
GO:0001664	MF	GO:0001664	G protein-coupled receptor binding	16/389	291/18496	0.000469732529887125	0.0125119664779025	0.0105408878716297	ADORA1/CCL28/PALM/AGTR1/AVPR1A/GNA14/ADM/NMU/GNAI1/CCL18/C3/MARCO/CXCL14/CCL21/EDN3/CTHRC1	16
GO:0005518	MF	GO:0005518	collagen binding	7/389	68/18496	0.000554758224290312	0.0140934363103515	0.0118732200997932	COMP/FN1/TGFBI/ITGA3/CTSS/ITGA2/MMP9	7
GO:0019838	MF	GO:0019838	growth factor binding	10/389	135/18496	0.000577205582676514	0.0140934363103515	0.0118732200997932	LIFR/VASN/IGFBP6/GHR/LRP2/IGFBPL1/KIT/CD36/COL1A1/CHRDL1	10
GO:0004175	MF	GO:0004175	endopeptidase activity	19/389	389/18496	0.000623379930570651	0.0146120255725761	0.0123101131552688	CTSH/DPP4/CTSC/KLK7/ADAMTS9/CFB/HPN/PLAU/TMPRSS4/KLK10/CTSS/CFI/PRSS2/PCSK2/MMP7/KLK11/CFD/FAP/MMP9	19
GO:0005080	MF	GO:0005080	protein kinase C binding	6/389	51/18496	0.000674325489329149	0.0151982591056493	0.0128039941091243	SDC4/NELL2/IRS1/AVPR1A/DACT1/ADD3	6
GO:0051018	MF	GO:0051018	protein kinase A binding	6/389	52/18496	0.000748966428943295	0.0162553454578063	0.0136945518586513	LRRK2/RYR2/WASF3/PKIA/DACT1/SOX9	6
GO:0004866	MF	GO:0004866	endopeptidase inhibitor activity	11/389	168/18496	0.000877739725777804	0.017964022707741	0.0151340518231194	TIMP1/SERPINA1/PROS1/CST6/SLPI/CSTA/C3/SPINK2/SPOCK2/PCSK1N/SPOCK1	11
GO:0008239	MF	GO:0008239	dipeptidyl-peptidase activity	3/389	10/18496	0.000992411337851522	0.017964022707741	0.0151340518231194	DPP4/CTSC/FAP	3
GO:0008330	MF	GO:0008330	protein tyrosine/threonine phosphatase activity	3/389	10/18496	0.000992411337851522	0.017964022707741	0.0151340518231194	DUSP4/DUSP5/DUSP6	3
GO:0032395	MF	GO:0032395	MHC class II receptor activity	3/389	10/18496	0.000992411337851522	0.017964022707741	0.0151340518231194	HLA-DQB1/HLA-DQB2/HLA-DPA1	3
GO:0033550	MF	GO:0033550	MAP kinase tyrosine phosphatase activity	3/389	10/18496	0.000992411337851522	0.017964022707741	0.0151340518231194	DUSP4/DUSP5/DUSP6	3
GO:0050840	MF	GO:0050840	extracellular matrix binding	6/389	55/18496	0.00101162585214241	0.017964022707741	0.0151340518231194	TGFBI/ITGA3/CTSS/SMOC2/ITGA2/SPOCK2	6
GO:0030414	MF	GO:0030414	peptidase inhibitor activity	11/389	175/18496	0.0012242925924668	0.021101042917222	0.0177768800577997	TIMP1/SERPINA1/PROS1/CST6/SLPI/CSTA/C3/SPINK2/SPOCK2/PCSK1N/SPOCK1	11
GO:0048306	MF	GO:0048306	calcium-dependent protein binding	7/389	79/18496	0.00136225288889031	0.0228080055111349	0.0192149354854002	S100A11/S100A1/STMN2/VLDLR/WFS1/CPNE3/S100A2	7
GO:0016505	MF	GO:0016505	peptidase activator activity involved in apoptotic process	4/389	24/18496	0.00146668317306805	0.0238743427616078	0.0201132867885648	CTSH/CTSC/NOD1/CTSS	4
GO:0061135	MF	GO:0061135	endopeptidase regulator activity	11/389	184/18496	0.00182792570435499	0.0289503908851898	0.024389677250142	TIMP1/SERPINA1/PROS1/CST6/SLPI/CSTA/C3/SPINK2/SPOCK2/PCSK1N/SPOCK1	11
GO:0017017	MF	GO:0017017	MAP kinase tyrosine/serine/threonine phosphatase activity	3/389	13/18496	0.00225678407418661	0.0339096273711116	0.0285676580511071	DUSP4/DUSP5/DUSP6	3
GO:0034236	MF	GO:0034236	protein kinase A catalytic subunit binding	3/389	13/18496	0.00225678407418661	0.0339096273711116	0.0285676580511071	RYR2/PKIA/SOX9	3
GO:0031406	MF	GO:0031406	carboxylic acid binding	11/389	195/18496	0.00287440554470982	0.0421100412299989	0.0354762158018134	MDK/SLC1A1/PC/ID3/ALOX5AP/CD36/FABP4/CRABP2/APOC1/CRABP1/GLDC	11
GO:0001968	MF	GO:0001968	fibronectin binding	4/389	29/18496	0.00301810415681218	0.0431368057534618	0.0363412284863905	SDC4/IGFBP6/ITGA3/CTSS	4
GO:0019955	MF	GO:0019955	cytokine binding	9/389	145/18496	0.00361964804703096	0.0505027084657177	0.0425467402019429	COMP/LIFR/PLP2/VASN/GHR/KIT/CD36/CRLF1/CHRDL1	9
GO:0004860	MF	GO:0004860	protein kinase inhibitor activity	6/389	72/18496	0.0040468541006951	0.0551501512327285	0.0464620458562057	CAMK2N1/SFN/PKIA/DEPTOR/TESC/CDKN1A	6
GO:0008191	MF	GO:0008191	metalloendopeptidase inhibitor activity	3/389	16/18496	0.00421687701123873	0.0561611347405885	0.0473137635949991	TIMP1/SPOCK2/SPOCK1	3
