# Supplementary material for: Integrative transcriptomics and single-cell transcriptomics analyses reveal potential biomarkers and mechanisms of action in papillary thyroid carcinoma
Source: Front Genet. 2025 May 30;16:1536198. doi: 10.3389/fgene.2025.1536198 (PMC12162626; doi:10.3389/fgene.2025.1536198)
Supplement: Supplementary file 2 [file Supplementaryfile2.zip › Supplementary Table/Supplementary Table 4.xlsx]

## Sheet: Supplementary Table 3
	category	subcategory	ID	Description	GeneRatio	BgRatio	pvalue	p.adjust	qvalue	geneID	Count
hsa04512	Environmental Information Processing	Signaling molecules and interaction	hsa04512	ECM-receptor interaction	11/216	89/8848	9.77517223395329e-06	0.0026588468476353	0.00240777926604744		11
hsa04610	Organismal Systems	Immune system	hsa04610	Complement and coagulation cascades	10/216	88/8848	5.22560647365923e-05	0.00710682480417656	0.00643574692019085		10
hsa05150	Human Diseases	Infectious disease: bacterial	hsa05150	Staphylococcus aureus infection	10/216	100/8848	0.000155343007158979	0.0140844326490808	0.0127544784825267		10
hsa05216	Human Diseases	Cancer: specific types	hsa05216	Thyroid cancer	6/216	37/8848	0.000243742272046223	0.015586775903208	0.0141149596027503		6
hsa05222	Human Diseases	Cancer: specific types	hsa05222	Small cell lung cancer	9/216	93/8848	0.000424020689433447	0.015586775903208	0.0141149596027503		9
hsa04145	Cellular Processes	Transport and catabolism	hsa04145	Phagosome	12/216	157/8848	0.000447459080471093	0.015586775903208	0.0141149596027503		12
hsa04514	Environmental Information Processing	Signaling molecules and interaction	hsa04514	Cell adhesion molecules	12/216	157/8848	0.000447459080471093	0.015586775903208	0.0141149596027503		12
hsa04918	Organismal Systems	Endocrine system	hsa04918	Thyroid hormone synthesis	8/216	75/8848	0.000458434585388471	0.015586775903208	0.0141149596027503		8
hsa05144	Human Diseases	Infectious disease: parasitic	hsa05144	Malaria	6/216	50/8848	0.00127990291672202	0.0356529113053531	0.0322863051294607		6
hsa04979	Organismal Systems	Digestive system	hsa04979	Cholesterol metabolism	6/216	51/8848	0.00142151680109278	0.0356529113053531	0.0322863051294607		6
hsa00920	Metabolism	Energy metabolism	hsa00920	Sulfur metabolism	3/216	10/8848	0.00151664070358213	0.0356529113053531	0.0322863051294607		3
hsa04148	Cellular Processes	Transport and catabolism	hsa04148	Efferocytosis	11/216	157/8848	0.00157292255758911	0.0356529113053531	0.0322863051294607		11
