# Supplementary material for: Integrative transcriptomics and single-cell transcriptomics analyses reveal potential biomarkers and mechanisms of action in papillary thyroid carcinoma
Source: Front Genet. 2025 May 30;16:1536198. doi: 10.3389/fgene.2025.1536198 (PMC12162626; doi:10.3389/fgene.2025.1536198)
Supplement: Supplementary file 2 [file Supplementaryfile2.zip › Supplementary Table/Supplementary Table 5.xlsx]

## Sheet: Supplementary Table 4
	MM	GS
DEPDC1B	0.928717861574477	0.7425099657546
SCEL	0.931169186192402	0.878033998050494
ZC3H12D	0.818425577530872	0.7723656542043
GLRB	0.842563833734277	0.759674978456655
FAXC	0.946476638658469	0.855212154053402
NFE2L3	0.875826872617434	0.759938442399646
EGFEM1P	0.940702314775017	0.873463522865319
BRIP1	0.838554462788258	0.709125556396933
EZH2	0.822528712802952	0.691815534430667
ARHGAP36	0.81996104775743	0.663743775209726
SDK1	0.807642873498339	0.876713747505116
HMGA2	0.919819148676888	0.899046375458781
GAP43	0.803592158866699	0.731263125140818
ATAD2	0.807831897683711	0.70071338455994
GDF15	0.92012361513774	0.888096328132572
NGEF	0.968945513575123	0.921139725922349
SLFN13	0.816208526979871	0.687592851557303
PHACTR3	0.804819196052632	0.684775548923277
ICAM4	0.823975599950449	0.785454038770853
NOX4	0.815040834343647	0.839674662225184
CNFN	0.855273092465817	0.776716510075154
GABRB2	0.961923542501945	0.893998381028027
KRT15	0.860201969693574	0.854134203558206
BEAN1	0.839722734956514	0.745777380014128
RXRG	0.952301249335734	0.931068319986694
ICAM5	0.911189905555145	0.91463128804073
ST6GALNAC5	0.84683886414862	0.725299809449606
CDKN2B	0.817358104208706	0.795303937613588
LDHD	0.802148908356992	0.675815685563442
LRRC8E	0.882541206721239	0.807241513710134
NMU	0.890418489650768	0.831235296849819
PHLDA2	0.877018786652216	0.79087761550307
LEMD1	0.903695645451319	0.790416367018182
GRHL3	0.933584759981329	0.912616185585662
ADORA2B	0.810474253282179	0.787406179133919
TTC39B	0.830756772438957	0.687531475794003
NR2F1-AS1	0.936272352929719	0.841599371816671
IGSF9	0.853351950598809	0.749669298288811
DLEU2	0.800639027953051	0.727676540705576
TENM1	0.915813018053694	0.947259563108016
SLC14A1	0.852989829709924	0.820313516264498
C2CD4A	0.807541265811367	0.700605504635432
CBLN1	0.851052271889826	0.725107427242868
TMEM163	0.935732747084912	0.788156036101818
LIPH	0.983771969128512	0.909830265416884
NOL4	0.814426784381208	0.794471915210768
MACC1	0.911675285055394	0.766327406646956
SYTL5	0.978741935797077	0.895312050857289
TRIM59	0.817384567614166	0.745545533151362
WASF1	0.861118237133651	0.829878685306909
PDE9A	0.87989685191356	0.824341691194462
QPCT	0.91229797525133	0.975803333862844
ALDH1A3	0.885143145852069	0.840673193234853
RRM2	0.867675130394264	0.801605470879766
DIRAS2	0.909269062451196	0.837196979499583
STK32A	0.909559504114136	0.862727563481965
UHRF1	0.832337170065997	0.751396137251422
SLIT1	0.829295295857629	0.812072239108394
ANKS1B	0.885196842136482	0.861507956688046
TUSC3	0.930298111376146	0.927350110918538
ZNRF2	0.93595364278271	0.805914986887669
IL1RAP	0.906557895412018	0.865277229808442
DUSP4	0.933425761860391	0.929521026389354
NUSAP1	0.925342099343462	0.840470041143725
SNAP25	0.81428487740807	0.794365523152305
KNTC1	0.817558251555393	0.690881910226421
UCN	0.865600020467509	0.73520258695762
RYR1	0.925257754723829	0.920174300575582
ALOX5	0.862307368652325	0.85625111915833
AGR2	0.802427447725199	0.863841331195157
NUP62CL	0.87951074206621	0.847575825313416
IKZF3	0.887775681480478	0.881152622383441
CCDC148	0.8187701564069	0.796673475880716
MIR646HG	0.837633401847164	0.622470781314592
TNFRSF10C	0.941816576979439	0.864166026164725
PDZK1IP1	0.883672898776521	0.875187358567492
ITGA2	0.877662455377375	0.799547760264221
PID1	0.915194534275404	0.739009561566898
THAP9	0.844428484540475	0.838690482610127
ULBP2	0.938247424859756	0.838867371673641
CDC42EP5	0.838471490109476	0.835619412364076
PLXNA3	0.877004639107518	0.81256113052237
CYP1B1	0.903946666853146	0.907846719454744
DPP4	0.983712418004673	0.921720590782934
CYP2S1	0.924532751102215	0.825611082921675
PRR15	0.930915005991787	0.945846296590548
TK1	0.874964428811162	0.762324104407092
SLC27A6	0.846172365633553	0.843194332398432
ZNF536	0.861031776770668	0.747981104934969
CENPU	0.848355070984549	0.802150751098267
TNFSF15	0.844008137321812	0.810629772737777
CORO2A	0.94172954192787	0.871072934613176
FAM20A	0.897275599387852	0.820390365499786
CHST2	0.93536049240067	0.87104181618893
LPAR5	0.969170818158658	0.902954444476775
CDH6	0.881327605384519	0.83853632364203
MYEF2	0.805743409670509	0.690630724404078
TYMS	0.936553	0.878587737516986
FGF14-AS2	0.859106281526829	0.748546086506147
SBSPON	0.823090256805768	0.646672069574543
TACSTD2	0.893469075118186	0.930699690913663
KCNN4	0.85291923415235	0.876113566515608
CAMK2N1	0.931136883190156	0.924929571173501
CRLF2	0.853000180176322	0.723547912123739
SAMD9	0.855977829239629	0.791418245989046
REN	0.817987187287976	0.753615397973914
PRKD1	0.838076172710638	0.690657856405215
HSD11B2	0.852143538521377	0.838139602600524
RASSF9	0.920306033333376	0.831807538127126
LCN2	0.925611621596747	0.809592101443996
SYT12	0.883570434259474	0.837236090140506
CTXN1	0.803266491014855	0.765498452474007
PLXNC1	0.89497145303067	0.862233451903714
COL13A1	0.939125968509515	0.886049272251815
LMTK3	0.857619562338198	0.809242575023503
CCNA1	0.828430950694614	0.851227593705317
FRMD5	0.889755233388535	0.847108595216722
SNX25	0.824285854477813	0.669405302527188
ALOX15B	0.841106360156687	0.789168996444527
TLR3	0.877070360621963	0.791433924880085
EMILIN2	0.889030628737736	0.858251798439723
SPATA17	0.892389010817752	0.846464733545331
PTPRE	0.955169246472218	0.884464929810277
ANKRD22	0.827015855833871	0.812728821647768
CXCL17	0.816600988479773	0.681440198142021
AHNAK2	0.960619795889184	0.899923224371844
DSC2	0.944901622761676	0.854921647984618
MYO1G	0.828018826317479	0.758897075737758
MAP4K1	0.809472940075389	0.819819984582745
EVPL	0.852222029170411	0.742143742645046
GDF10	0.834539326760279	0.659682265573056
STXBP5L	0.900012378527207	0.786513616515913
PPM1L	0.932792101040825	0.820247198259726
FOXP2	0.981037576182936	0.899397053319771
GABRB3	0.872510799175971	0.825406037633167
ZCCHC12	0.970716258929681	0.853863762698158
MREG	0.857198461579735	0.763950817920366
EPHA3	0.831515283313075	0.710871348066118
TPX2	0.839408165651152	0.781777989123896
SUSD4	0.822438128847804	0.883060110687331
TMC8	0.907565767905571	0.86730549782722
GOLT1A	0.962827670477846	0.898331884001375
CUX2	0.82049731721407	0.797295422415681
LAYN	0.901238749675066	0.813922611437586
TMEM79	0.893454420431052	0.810850996801293
LYST	0.842709803302884	0.705944977108431
SHC3	0.85958787459289	0.813608045654112
KRT19	0.852425704036726	0.818100512421638
GJB3	0.904221640100627	0.830618985438746
S100A5	0.929185281805766	0.821678349180045
DCSTAMP	0.942567925360302	0.853989637194136
KLK10	0.913518434335683	0.855396942053707
EHBP1L1	0.867122458617377	0.896328218056959
TMEM170B	0.850722196967877	0.876411016003721
L3HYPDH	0.808071526568708	0.644089414568332
CLDN9	0.857589802932758	0.776024846243805
PLEKHA4	0.803633736073833	0.833540906199881
KATNAL2	0.899208034231693	0.895146196106339
LAMP3	0.838650868558873	0.825828643091998
HOGA1	0.815053109782006	0.749116704825335
ABCA8	0.831009288657648	0.656708818177289
BAALC	0.885224813718945	0.758517060567152
TGFB1	0.855303938704095	0.8562735336184
PLAG1	0.901110945740397	0.841500890440656
NRP2	0.890807900831829	0.867937250611458
CFB	0.829125403616686	0.801112993441259
TMPRSS4	0.895272097039176	0.799281735331686
UNC5CL	0.82355017139305	0.740461569303878
TNFRSF10A	0.932163434135648	0.838013733987695
ADORA1	0.966109150317728	0.922789101055698
RPS6KA6	0.917002489736759	0.869960596714132
DONSON	0.89208228755842	0.810626845546646
CYP26B1	0.895803242492333	0.785801543832813
TRIM58	0.890676764725769	0.870413309509916
CD58	0.801104709530418	0.691967664255891
TFPI	0.866997187212821	0.722118482805415
ACOT7	0.897331880563932	0.903394934683404
EPPK1	0.868041563992448	0.81704378658987
SLC7A5	0.839311020298159	0.824973590479145
PDE5A	0.941551577467136	0.855879408565551
CLDN16	0.806605208771444	0.742865804894128
PSD3	0.945213240866225	0.818464414452479
TESC	0.831388700569341	0.83153750501021
ARHGAP19	0.822041935238034	0.799380278506077
PPP1R1B	0.819619270145867	0.838921286033556
PDLIM4	0.954234269883557	0.921504670583052
RELB	0.854657376258292	0.821222796837266
ETV5	0.920765834993662	0.906704558338209
MIR34A	0.874766770313935	0.81939390306718
TLE4	0.806073360677483	0.714444252882199
ASGR1	0.875559628461568	0.82237683203188
ELF4	0.895303611014801	0.930371827625568
GLT1D1	0.916097130089423	0.909528611105573
ITGA1	0.8993228383689	0.829934124421395
CDON	0.981822545170002	0.84336708656093
PGM5	0.858872307295138	0.670577745318736
SAMD4A	0.885541782924473	0.827619552340064
MTMR11	0.921239831004147	0.924944568266501
PTPN4	0.864725568289122	0.891859786326624
CLDN1	0.919153101311227	0.922207172367422
LAMB3	0.85872040177897	0.886190575725087
ELAC1	0.890498753438661	0.872032510660334
BID	0.981474069906181	0.898687623078363
KLK7	0.930235699356593	0.895975828600671
NRCAM	0.954946738671851	0.90379049388895
MIR31HG	0.87180224621449	0.826597194050651
SEZ6L2	0.836550356774492	0.733806166447213
ANKRD18A	0.9609112366105	0.865768062883197
LAMC2	0.881824088936061	0.820356924834998
ODAM	0.821514581193934	0.788001761023285
TLCD1	0.816578833718126	0.704908342400094
ASCC3	0.83358106952094	0.705046547600465
EVA1A	0.960611893076293	0.870876965179781
MANEAL	0.872725978477489	0.737473043836392
NAB2	0.867503417122565	0.776112913508502
SCN1B	0.860863329272192	0.856041392729363
ADH1B	0.887761340084198	0.725918045228781
CDT1	0.828855115691819	0.770903101568778
SLITRK5	0.861808669890879	0.848201321260639
GIMAP8	0.817978080276255	0.730592329041236
TNFRSF21	0.907986499519947	0.868173383345987
MCTP2	0.933543889162662	0.881749901159815
PTK2B	0.883538450700662	0.842815953424051
SPINK2	0.888949621357276	0.756839188499525
XKRX	0.909110814452013	0.797522047556687
COL8A1	0.900716962910768	0.820548115680815
PHYHIP	0.881111941900909	0.924575176980744
MAP4K4	0.876021887702013	0.896899974879421
TIAM1	0.893045819461738	0.891917597933371
ERBB3	0.930933040831386	0.78733225661807
SLC22A31	0.878185607355648	0.834737208501533
LMNTD2	0.815367279532175	0.721381458787098
HES6	0.808110462433736	0.730063027909585
VTCN1	0.814920727949444	0.760502829854841
IGSF1	0.935404729871232	0.873935320807594
PTP4A3	0.924396511942555	0.938061477480533
KCNQ3	0.905202800422847	0.802971841999011
PHF19	0.88425501302484	0.908715043135231
TMEM117	0.835851309617128	0.73790505293423
PLXDC1	0.900952757608086	0.8935435662447
FAM110A	0.819447605913472	0.891666031269396
TNIK	0.909421912985181	0.851157475292502
SEL1L3	0.935729946982963	0.828938714985545
THRSP	0.899837371090639	0.850240938001902
ETV4	0.926777995095725	0.877243701393349
KBTBD7	0.812171720302947	0.836298332256072
SHROOM4	0.963152230305871	0.925439213339551
SIPA1	0.840763952098081	0.8752385236732
TBC1D2	0.951972006725112	0.879389855288783
ROR2	0.868726659582399	0.742553601056427
ENTPD1	0.909720536570387	0.945703954712209
CDADC1	0.860108943552303	0.798913974105445
SUSD1	0.836475648619881	0.851145381413803
UBE2QL1	0.866180290390908	0.818396931082394
MAMLD1	0.935473179726695	0.90625790321772
NAT8L	0.827436831520736	0.810937004481231
LRRK2	0.922680913336849	0.930355848609542
IER5L	0.875464746520705	0.84869652708595
RNF24	0.939771117126359	0.885763406038278
NPTXR	0.93782274388125	0.871687480311747
NEBL-AS1	0.811634453257638	0.726854356916006
SCD	0.87819550587528	0.874002767983716
DLG2	0.945501679995767	0.850848569379774
ZNF658	0.905769108644013	0.928672593992773
CTH	0.922220968192443	0.848414328148904
ME1	0.836287043731052	0.71794911665969
LRP4	0.920900967173608	0.962615517155617
NETO2	0.916116377532946	0.854669851114048
RENBP	0.887744777295049	0.829017842726141
GPC3	0.879329630295759	0.67951381851171
ORAI2	0.841196344965363	0.675214508210743
GRB7	0.938452593929745	0.871796634467897
TPPP	0.907479759148341	0.810961189252664
MICAL2	0.891209527239208	0.874021893287299
AGPAT4	0.856775876748037	0.74345251934005
UPP1	0.924002027168896	0.906254412108925
CA11	0.84435604464537	0.799056714175038
EPHB3	0.919023182638022	0.804887977178769
RPS6KA5	0.836703779344885	0.832216952371619
TNFAIP2	0.863290685184796	0.856698507707245
KLHDC8A	0.909915578482703	0.857579341681952
MST1R	0.902790792275947	0.81391766267863
GPER1	0.852218911922357	0.762178539429388
DYNLRB2	0.896831265861985	0.768734985691686
TDRD10	0.83687951929791	0.719723992309267
ETNK2	0.893463003319569	0.808696011149413
CDC42EP3	0.895220506705291	0.865651740399649
TGFA	0.948158783939866	0.854944711848787
GFRA2	0.818301260618245	0.721461634772596
AKR1C1	0.80254889554814	0.631599748301394
IVL	0.849981158398399	0.783226718695473
IGF2BP2	0.935033808686629	0.886252831713636
CCDC110	0.908223705736999	0.91521346445305
ATP2C2	0.911091761582148	0.797262885250304
LOH12CR2	0.914393392875887	0.773797423150922
GJB6	0.822518824055681	0.739973469606377
MUC1	0.895784115793494	0.772198180614995
PAQR6	0.82536021188469	0.66073245493398
STOX2	0.915682624859588	0.81717095836612
GPM6B	0.913102695440775	0.854052383932546
LOC100289361	0.805242443662484	0.678619643356583
MAGI2	0.918679200283886	0.870569847663316
MRO	0.934601883585406	0.852197268845814
GALNT9	0.834573357964395	0.740839991668037
RYR2	0.942307590046189	0.908084634640203
NCAM1	0.951251260934113	0.816224218830718
TM4SF4	0.883937893437486	0.850290473988467
TIAM2	0.939649556890955	0.841221098181143
KCNK5	0.846596069643967	0.860497358396814
PHLDA3	0.844600738006616	0.873847246771152
LONRF2	0.903236937233459	0.83081129130058
RASD2	0.818636996290116	0.776430990311742
CHI3L1	0.87702666376025	0.907536447355311
LAD1	0.861133412908177	0.774571432699381
GALE	0.936038482043614	0.882193449683667
PAPLN	0.835370874989622	0.80648075047785
ASF1B	0.842430096072738	0.721157067378251
ABCC3	0.913854823351354	0.896374483711457
DIS3L2	0.899873495616494	0.82211726201629
ADCY10P1	0.847055136911649	0.838124308532892
SPHK1	0.857412547781201	0.924927171046734
CCDC85A	0.808682767119177	0.803777922288575
XPR1	0.923623995972258	0.843125841428768
PEG3	0.945221138202508	0.859690388374872
CLMN	0.974777792939182	0.878888988181786
WTIP	0.868544446887256	0.790953443351043
B3GAT1	0.888444963813996	0.874749689138309
DIRAS3	0.854330052949765	0.871016982159581
AVPR1A	0.952223842788402	0.863638733488912
ZMAT3	0.935125293605019	0.888762830981634
TMC6	0.976331807096764	0.915462403905877
ANKRD37	0.834382132911604	0.746299110731402
RHOBTB2	0.867276561850067	0.792140367513656
PERP	0.877289892608601	0.72861948551859
TGFBR1	0.934042696416676	0.918065673909429
MROH7	0.839180934873966	0.776829786044824
RNF180	0.816007049588305	0.839917910828574
ASXL3	0.932859297800204	0.866492011885177
SIPA1L2	0.851487761591549	0.862974131290288
CTSS	0.828935143256778	0.782374241148295
UGT8	0.852381930111724	0.831589596558937
KLF9	0.916104238479035	0.868952125290515
SHANK2	0.975153262277944	0.876013373122729
GRB14	0.858090287238726	0.751835345277564
HDAC4	0.806362761649778	0.72919245882702
BMP8A	0.849547416106329	0.697723672388207
UNC5B	0.801413579439405	0.886791698079743
CTSC	0.903496564302748	0.876020144877929
HEY2	0.912487269392875	0.916694392013467
SERPINA1	0.960223112737355	0.963317244726463
LURAP1L	0.836653850780694	0.814382798776482
CD36	0.933840542339191	0.792658921536501
FSTL3	0.81747702135178	0.822904687987478
NID1	0.809248377710856	0.796103516142094
RNF19B	0.863382575902576	0.781551764456669
FAM43A	0.870717405074788	0.852198179436922
DRAM1	0.908353996402771	0.881394355214367
PLAU	0.820509115913205	0.840235510822745
ALDH3B1	0.87495574264414	0.809496131204714
PLA2R1	0.96857931891926	0.850417465022669
ESRRG	0.839779025503589	0.81023109799714
AR	0.888065280281431	0.771470408706962
PLCD3	0.913192912061958	0.813168568019823
RGS8	0.922495964100599	0.835992117597217
SLC6A16	0.826646628100673	0.804041128232313
SLC34A2	0.953987879514905	0.916608502970952
MAD2L2	0.843394639089242	0.86833695985221
GLI3	0.835864455685366	0.665399699543921
LPL	0.829039809619505	0.813691372499419
RMI2	0.919127731061627	0.807765257838019
MPZL2	0.953060037597487	0.911398406529308
LINGO2	0.929961013321227	0.882895285201006
PPARG	0.893677975556004	0.791395487309734
MTURN	0.878646474304186	0.715671828311782
CRABP1	0.812686540223908	0.729844260333711
ZNF430	0.818678559296224	0.615938460564818
ABR	0.899185576080902	0.885839303578865
ICAM1	0.952552205036141	0.932534715508338
COL8A2	0.825057275060638	0.862106849331994
SNX22	0.830181308151017	0.769714437465482
PMEPA1	0.869707837481236	0.901225595138236
PARP14	0.889402918222644	0.807197446808385
BCO2	0.812340015834944	0.698796985369521
SYTL1	0.941849839258935	0.896545425465457
VASN	0.87319682517645	0.840772625048314
CDH3	0.962324963045132	0.971997065735571
EPHB1	0.94366315900115	0.90091923709096
FRMD3	0.860741405068351	0.802779698427172
DDX25	0.808932747668231	0.726377884313247
MAP2	0.892877043784178	0.745817841671266
MED13	0.835643136535037	0.710309694136025
LGALS3	0.944236691171727	0.916350409301981
LRP1B	0.980896521883376	0.917020352032731
RHOBTB3	0.802588974242217	0.681379904432675
TLE1	0.960283231761744	0.865660230525938
KHDRBS2	0.870846811854951	0.822486816564996
FBLN7	0.861281831924768	0.731178517801711
SLC16A5	0.849135432244098	0.771664363130851
B3GNT3	0.966970902310133	0.867475002709038
SFTPB	0.821702009473176	0.804254148832374
ST7-AS1	0.873254256063607	0.791160631830489
KCNJ2	0.891004611740057	0.947287770433669
SFXN2	0.831008835806104	0.790862838976273
GNA14	0.892108232891128	0.80598341607052
PALM	0.882758219398203	0.845203769244111
FPGT	0.804390188667163	0.875096905205389
PIAS3	0.811764043015734	0.74499991271716
PPP1R13L	0.907272489995416	0.820492461539567
TNFRSF10B	0.868370484873194	0.813988091309574
ANO5	0.916632380711579	0.854376857949408
ALDH4A1	0.807342158498559	0.672832979694906
ZNF512B	0.827569734758711	0.743738812808281
PRDM16	0.928811847502034	0.89403329603121
MROH6	0.806601539770523	0.822504046281388
MET	0.937857830507846	0.811985725772921
ABHD17C	0.800829743858998	0.608102947893532
STAC	0.818543173776087	0.793749753786677
STARD13	0.95908622120696	0.913445606423255
EPHA4	0.865622148839902	0.736338878579582
GPR83	0.870982662801809	0.793420234890726
FAM95A	0.893874059232653	0.78503646859313
SPINT1	0.93201587926269	0.830420218248694
DHTKD1	0.804213333122103	0.789941325213713
MMRN1	0.862972527533796	0.831517253748147
IQGAP2	0.881472359849677	0.763034596996297
TIFA	0.811806354810056	0.847450681131607
GALNT7	0.953733783223144	0.845224059802489
ARRDC2	0.823909652052418	0.812404989597335
SPOCK2	0.813056557516833	0.754848715305163
CELF6	0.868790926729739	0.751713571277646
TTYH2	0.85967867625153	0.767365473060114
STMN3	0.882091573148326	0.780448359689956
AKAP12	0.8444764858523	0.644258775562538
CCM2	0.881201765672628	0.878188490269403
SLC35F2	0.914558295442265	0.818160863875518
GIN1	0.805190263412557	0.769179773528446
MEGF9	0.882830615922462	0.754093140532767
TEAD4	0.808625856248793	0.689717160327267
PEAR1	0.836637389938127	0.645869302305075
PPARGC1A	0.923495443304754	0.915154053168294
PCED1B	0.898167154287331	0.871933964976727
NUDT16	0.937458856681993	0.860519256426114
CITED1	0.930688242325627	0.923801917108533
SH2D4A	0.87929234912052	0.774530284257365
CXXC4	0.856543446176544	0.843934877000812
SCN4B	0.878413862695869	0.726528066482745
S100A1	0.885327734001881	0.794960510136264
LY6E	0.848410505748263	0.867615846477531
MIF4GD	0.880523057274586	0.822256606127941
ARHGEF28	0.912779731699332	0.862600948609946
NMNAT3	0.858989519821497	0.763276453300759
SERTM1	0.839429824159184	0.779914914203801
ADK	0.888814183549273	0.757504372543435
CNTN3	0.915708167627925	0.843967735095371
ADM	0.842291645368275	0.770163197937655
RASSF5	0.850130832254033	0.777799201838524
SLC33A1	0.912507522388522	0.891984984390237
ARHGAP18	0.80210271086342	0.683620817144252
TMCC3	0.865683715072817	0.714362262578287
VANGL1	0.805442558618322	0.821993495324417
BASP1	0.874530697155399	0.888350876614221
FHOD1	0.879992655043634	0.886533221812587
LGI3	0.854803214574194	0.825509836511643
ENDOD1	0.947166307424796	0.878595465819666
TUBA4A	0.875648471546682	0.869135489951149
GPAM	0.828574061552633	0.807112890381588
RNF150	0.969025155557999	0.833314988478325
LIMK2	0.80265061310729	0.778762119012892
SFN	0.803908346852611	0.877342536973495
MLLT3	0.912896329969409	0.836442738799865
CCND1	0.933829120782025	0.809093256355316
ECSIT	0.842277543659042	0.709864598763309
ENPP1	0.845281825318909	0.774137901506544
LCN12	0.82209732361167	0.626637730559367
SLC24A3	0.844924498454014	0.712874658544119
RBPMS-AS1	0.815952894805792	0.921902140315265
SLC39A14	0.852815070522908	0.831798822040227
AGRN	0.866072813825517	0.803682788730449
BCL2	0.943157120547698	0.893524041670894
SYNDIG1	0.887699917504704	0.760195743167728
ASTE1	0.829751443342284	0.771486256469273
CXCL16	0.907356255457476	0.892177122049513
TMEM41A	0.91250946725779	0.850061135748698
HSD17B3	0.954660938577959	0.854709360882736
TMEM45A	0.808507302387279	0.603605816254365
ARHGAP20	0.839653486930082	0.820469714094108
SCG5	0.895538746641254	0.901206093117429
HGD	0.919257351453713	0.85258137066481
PEX11A	0.81372815024814	0.712248536543387
CFI	0.931234299127585	0.914722912302665
ZSCAN21	0.900399758031919	0.789431587798717
NDRG2	0.816113386900964	0.722310548839124
ADAMTS5	0.831829373785633	0.709338508752541
ACTN1	0.862588024643949	0.938384108717657
HAUS7	0.859697335209064	0.666118345409243
SLC25A15	0.801903024811264	0.808674960026149
PTPRF	0.879457978310412	0.741091377322919
MAPK13	0.842917276399987	0.747111378427229
ACKR3	0.892013915810159	0.719737884542237
SLC4A4	0.92254909655015	0.862786138833276
OSBPL1A	0.878636406549925	0.839153994263436
LYVE1	0.865741848701262	0.728042313937978
MSRB2	0.879089693773431	0.789562832478092
AMIGO2	0.874913741546673	0.871873892059875
ATF7IP2	0.853426370284248	0.694511757892437
FNDC4	0.851674277611392	0.868864761891386
RSPH1	0.823917818192207	0.715797292261713
EML1	0.93728343109366	0.825261419615838
MID1	0.860645733376724	0.765819067912081
KIZ	0.934358146391863	0.84037760454276
OSCP1	0.857027911350154	0.741209571490112
SDSL	0.883266812085308	0.798761039295595
DGKI	0.862650683334885	0.824591426891482
GNAI1	0.928535909056423	0.863054786818438
TRIM47	0.921731551008802	0.901207208508635
ALOX5AP	0.803273491782758	0.813194890917425
WWOX	0.872889955591687	0.834625246983353
GPX7	0.927650433630422	0.750626510882527
PIR	0.804720592668416	0.728637537822347
DDB2	0.88107460764408	0.915966598572315
STC1	0.844897477352183	0.686887605065875
RAB15	0.843520756357429	0.793547014397344
SGTA	0.805190186598451	0.655614988943793
FAM167A	0.841549651901165	0.769777884051282
IL13RA1	0.880229473610081	0.829513440140463
LYN	0.929102088047826	0.858616919575927
PAIP2B	0.888187953434818	0.822312713793015
APTR	0.816992933741227	0.81050698929868
SCUBE3	0.830021817720414	0.762468635489384
FZD5	0.806854270728993	0.74967235300008
KCNIP4	0.858994409311784	0.853630189034742
PKNOX2	0.910327994795832	0.804394119263386
ITGA3	0.879108034251343	0.792365947775705
SEC11C	0.877196215678616	0.783893926066686
MYH10	0.910563773337213	0.803772454810969
EMP2	0.861196856397057	0.810182455885797
CLCNKB	0.960019569488453	0.903520777263731
CST6	0.946950812109158	0.882294393262625
EYA2	0.849663595433413	0.807887666771145
KCNAB1	0.879689401306039	0.793676326616045
RAD23B	0.932352137102927	0.767203712167721
RIOK1	0.864039410857961	0.756526639843809
MRC2	0.835423453436658	0.901653138798101
ARHGAP24	0.956879405873494	0.877560110431075
LIFR	0.935040384286267	0.89527362366081
TMEM171	0.941497207447326	0.914630447656926
ACACB	0.959779974611253	0.856780671047482
FXYD5	0.875663089672305	0.898331565319602
TSPAN5	0.831950266982045	0.752407367919061
KPNA2	0.871801427919852	0.812776315765451
ETHE1	0.911769051741859	0.864390263744947
PRSS23	0.907506345686605	0.893819657931298
DEPTOR	0.902616611937717	0.840364515267826
SPATA7	0.804975075289942	0.767688814381339
LAGE3	0.823715059784288	0.807446690638937
RMDN1	0.923985222426964	0.867638514975629
SLC16A2	0.858884559606374	0.688319624488143
PCMTD1	0.832368002368285	0.85024217928444
CDC42EP2	0.882810539205358	0.822541393084323
FBXO15	0.925944757320953	0.845826958324083
LPCAT2	0.897104617069479	0.856040215703259
SLC35D2	0.938701709480242	0.869899798530405
MDH1B	0.909099342105359	0.816133370495609
NRIP1	0.871129451483583	0.699306163241396
TSHZ3	0.854299175357073	0.802552489391846
MTUS1	0.816015955476563	0.736945404525528
RPL23AP32	0.835368164801019	0.714701874490868
LMOD1	0.864599901166199	0.697553629363523
AGTR1	0.891321484393622	0.823108979225445
POLI	0.937687282937716	0.902118139756981
MTERF4	0.892075725541062	0.895189548839483
PRDM1	0.869783529560241	0.868796377078013
RIC8B	0.94109668501522	0.844999602683519
BCAP29	0.843980210126227	0.828411875727477
NOD1	0.882263785066313	0.872770958572711
ORC2	0.851226421074724	0.872119683869607
MVP	0.924558707491835	0.937227219025202
TCFL5	0.863336104817028	0.801776412687779
DVL1	0.814293860771319	0.695648116019807
BIN1	0.888272119952355	0.676315055445454
SMOC2	0.883424167844459	0.758870409638706
ZC2HC1C	0.817505	0.757673555881462
CWH43	0.854676879919798	0.76319126886425
TMEM220	0.935168863798623	0.839746803226204
MSMO1	0.826182798347368	0.605453373871927
IP6K3	0.913010243340543	0.786861359912027
OTOS	0.914435257108258	0.815702562051543
UST	0.824135809336254	0.710802182139792
SORBS2	0.923371068516157	0.833275338640642
HACL1	0.819908818361674	0.756674810242771
MFGE8	0.91338618027145	0.897528470491373
SPATA2	0.838109679601628	0.789375573767836
SLPI	0.823898895865937	0.821185047742179
MGAT4B	0.925991498596549	0.785210141778609
TPST1	0.802966107566919	0.643455162608731
PNP	0.80436018373081	0.718759488182264
LPGAT1	0.882858726365314	0.870020511120625
STEAP2	0.874294791473797	0.708470275991745
FAHD2A	0.930856554843301	0.87018128322665
DPP6	0.948430017279124	0.828486353471594
MT1M	0.895007614936803	0.742302994555657
SH3RF1	0.885618793385437	0.865005344596611
RAB27A	0.968456949675472	0.868566914631911
CCL28	0.870098227127342	0.84880217367966
SH3BGR	0.864074530021337	0.75845169421025
EDEM1	0.936123468528142	0.850515609031112
MBOAT2	0.851604327106892	0.727244790441967
FLII	0.84279888419495	0.78567364497091
GALC	0.875042305374471	0.817447618378706
CACNA2D1	0.936454911980856	0.869531515852538
NUCB2	0.854239838953009	0.861678571976201
SRRD	0.814363987705751	0.757203586639401
B4GALT5	0.855373223506231	0.781174904228228
TIMM21	0.823235449096708	0.782666856620083
GHR	0.956717598641333	0.812765588398868
LRRC2	0.820744922610739	0.873493933133646
PRTG	0.918140415595119	0.839805948144052
GLIS3	0.802678680766397	0.819357127928385
MOK	0.865942975197411	0.707579966781551
GPM6A	0.973913480789397	0.871736473720927
PAK3	0.887966752440528	0.770032677761769
CD55	0.891863417869947	0.794897282763659
MAP1LC3A	0.822787530535152	0.693565313799598
THUMPD2	0.808533649061988	0.845655065269115
WSCD2	0.939287058221599	0.808834726128637
SMAD9	0.941962744100247	0.857918447217251
BHLHE40	0.8025477579042	0.766381903859572
PON2	0.884996008479737	0.749199031841709
FAM13A	0.83495927827849	0.832510959011597
SETBP1	0.910483669147668	0.783276492643984
FN1	0.950013984253862	0.942713862681273
CRISPLD1	0.805054240036225	0.624925713621301
DNALI1	0.870688839143736	0.694023580545514
DACT1	0.920262387790741	0.763867638424208
PFKFB2	0.88632542307718	0.928924269626715
PRMT3	0.877054974646549	0.930033228089455
PLP2	0.917218615810304	0.917247661782432
RBP7	0.811244581229056	0.692372209519508
RAP1GAP	0.852204117215932	0.818680640949931
VAPB	0.904483209219724	0.81481527734844
RELN	0.85102322653298	0.711201047541871
TNS3	0.937209617499664	0.823874766025054
AK1	0.831353064409362	0.830445334504135
FYN	0.82061703703458	0.786756455646822
TFCP2L1	0.965023122393669	0.891100893300459
ALDH7A1	0.932762070712076	0.85338539271915
PBX4	0.936317933063686	0.862043004003227
TMEM178A	0.883743902530361	0.768938793690941
TCF7L1	0.92028270550921	0.78941761079349
STK25	0.897421984961669	0.787481303283061
WDR72	0.953372890604184	0.875217275970646
KCTD2	0.805174367948991	0.673706127211557
TGFBR3	0.912840451547171	0.754183053589355
TMOD1	0.907992190657486	0.759838830244185
ENY2	0.940196904388568	0.865458919545884
QTRT1	0.80798938559132	0.736703038202773
PROS1	0.954792250021736	0.927048772797275
MID1IP1	0.859299903494742	0.846630227123509
OCA2	0.861502731308782	0.764014943569618
YIPF1	0.831369085957944	0.716346810371855
AOX1	0.891961538829179	0.739840399364596
NEBL	0.801425038333687	0.740103610006676
IMPA2	0.871476608917198	0.807268426831772
DIS3L	0.807999094959249	0.756068588448634
DOCK3	0.804770991138224	0.715532456451313
PHYHD1	0.830632211257014	0.754890932635752
ISCA1	0.911770362310709	0.913088902719804
FAAH	0.887858182258372	0.781283425921374
PAN2	0.825201745842186	0.722014108325981
RGS16	0.920625970042878	0.758085676006123
TRIM45	0.911827597078575	0.843991478690859
ZBTB2	0.878524159242437	0.839907658518468
MORN2	0.880199737764797	0.824369635310093
ERLIN2	0.876771501502213	0.911251954257129
WBP2	0.878447056681429	0.741415260837638
AHCYL2	0.805270862827442	0.839229999602553
MAPKAPK3	0.80714660489886	0.659776274713438
DPY19L2	0.948902608492493	0.908261486950698
EPC1	0.843871491667154	0.763380947950769
TNFRSF11B	0.923689172870744	0.853134237487404
CTSD	0.835153117456081	0.787702207238569
MTMR4	0.958613979299117	0.836539796118441
ATIC	0.935843669156533	0.879763095183087
ZNF559	0.896726173593684	0.794604527893879
ITPR1	0.936068926012584	0.873110867642589
ARL4A	0.814932647366159	0.675757194711378
HLF	0.943547236465165	0.85027004230314
PPP1R13B	0.858533868691062	0.776750800983171
RCAN2	0.834799315423017	0.640395687626204
KCNQ1	0.871537072225617	0.819458154542694
LSR	0.865090938358536	0.818551278240722
CEP170B	0.888048434620483	0.827651558517219
EFEMP1	0.808135705619213	0.648718023034313
DEGS1	0.857773132626667	0.693364880670869
SPX	0.979136211399366	0.919222595173516
LOC646736	0.884474827974066	0.734646503405656
SLC25A33	0.909005913033212	0.826244386733838
MXRA8	0.922624513692372	0.919918244868432
SLC18B1	0.932893791716635	0.892259823970486
CA4	0.946574966957619	0.831564021569247
RORC	0.802787926279067	0.796692949952307
PKIA	0.869739558886572	0.829007224658702
ANGPTL1	0.970945485223291	0.846185959068241
WFS1	0.939433955300282	0.795693110338123
ARMCX3	0.885258003247133	0.800934094333496
FAM50B	0.800450784036937	0.751315192785394
NAP1L5	0.813183923499525	0.712634758849158
LRRC8D	0.829087257587161	0.712574482174668
CTSF	0.808990969870327	0.613700946209157
KLHL2	0.874063451020794	0.724717886171016
RGN	0.906145909381213	0.805568161673324
TXNL1	0.878769915272361	0.923275740723967
RAB1A	0.804016684305582	0.808025640226353
TRIM22	0.805803270084136	0.792178171252757
ZNF330	0.852454388966209	0.810059454412064
CYB5D2	0.895476098916676	0.853764313186976
ZMAT4	0.966388948533399	0.815061294088415
DUSP5	0.873407528973011	0.865443264631747
TRIP4	0.873183391317378	0.835229676058837
CDH16	0.925718963590306	0.850005126900095
PRMT9	0.829268619202332	0.745725701623463
CTSA	0.82193881287271	0.815226087396238
PKHD1L1	0.879702736428618	0.757564478413204
MPPED2	0.974614495231069	0.907067735885769
VLDLR	0.827089495781138	0.831568837315088
PRICKLE2	0.870454333375588	0.709215049000714
SNTA1	0.911984126644874	0.805317666138942
TRAPPC12	0.861537052951191	0.751551379667524
NDUFA6	0.810905367427343	0.724209849653989
PAPSS2	0.947860383910902	0.867143959928917
GSTM3	0.901976598693455	0.717350934007624
TRAPPC6A	0.87296419415231	0.775870995146132
LAMTOR3	0.837211789214467	0.892105304930838
COLEC11	0.836349685491423	0.715373258806383
TMEM50B	0.858030951213637	0.761902106924988
ACSF2	0.941816770393858	0.82901576937983
PRR15L	0.862037679581582	0.863272130242419
SYNM	0.85130917125152	0.651400803448101
ZFP62	0.81800708473002	0.815224490200375
RWDD4	0.828594423887927	0.786248745406505
DTX4	0.965838886916136	0.926509294621509
DPT	0.911114939141169	0.719481705264104
OGDHL	0.849183437219703	0.842029440354443
CLN5	0.861982360154371	0.873135961772808
VTI1B	0.818868433628715	0.812071812583197
FABP4	0.948208123075719	0.787812610083252
GGCT	0.938147188102811	0.8701769647334
S100A11	0.947818755425053	0.894152731924937
SEPHS1	0.929550337361563	0.87781284368069
PRKCQ	0.94566254693499	0.882855231025718
STRADB	0.852240756763051	0.705444114514455
SPECC1L	0.832012995251077	0.716168658702919
TPD52L1	0.93588573152163	0.881288957731045
IRS1	0.975577076711982	0.888430572671374
CYB5D1	0.973268941111125	0.880001930706928
SLC1A1	0.883972204767857	0.836367060923743
ARMCX1	0.845825041048645	0.78378460613665
TIPARP	0.819690312402758	0.854765524661849
FAM220A	0.927100258717974	0.86700286747636
GABPB2	0.849928105716076	0.752064388270466
EMCN	0.932481871262403	0.776495975518818
ANKRD27	0.822661545662297	0.781639520217189
NR3C1	0.840072435613988	0.723020768540087
UCP2	0.869610724578248	0.787301978601115
UCHL3	0.895988694850544	0.899109706171953
PARP8	0.874083275850015	0.844179933828224
NUDT9	0.826420373874247	0.799817688633374
CTSH	0.891250357946253	0.91657756805031
NELL2	0.841629663771489	0.905365458886456
SOD3	0.81243815638959	0.661308672111992
MT1G	0.856158515144482	0.763568871663448
ADNP	0.80296054577012	0.77280490505438
CSRP2	0.860573778616851	0.67347139778551
POR	0.834105676922551	0.705372793699521
DHX29	0.831953295670708	0.870659072680128
TMEM47	0.889822793397817	0.753116611937253
DENND6A	0.839013252959701	0.79205933473816
EPS8	0.9052399958809	0.871991530509282
IGFBPL1	0.957656098130518	0.834693150783245
VDAC3	0.928773780488196	0.860352877329817
FAXDC2	0.949498074228834	0.872673156844534
COL23A1	0.923384945225841	0.812104885818554
CCL21	0.892761093037235	0.778051790527513
DHRS3	0.888512943307182	0.799078878307677
AIF1L	0.920240266600427	0.837498641118397
SEC62	0.883941946982193	0.902679453440422
SDC4	0.9536028937838	0.907704760539255
LMAN2L	0.870231339890102	0.744693123895628
RILPL1	0.913270691050657	0.805124236572726
EIF2B2	0.832561427997812	0.813998571663982
CHRDL1	0.833962875047726	0.626299646454369
MAGEH1	0.890681434688912	0.802273495960601
IFT88	0.821927760293771	0.794786174913761
EBAG9	0.903251859933194	0.91104331045405
FHL2	0.819326640281692	0.656159267315905
SLC26A4-AS1	0.9405318341139	0.85478681653918
PEA15	0.908559978496742	0.876371515263176
CCDC146	0.948771045960038	0.878323742329908
CKB	0.869659345575807	0.762646617731333
GSAP	0.806054646549269	0.848124161289769
CITED2	0.826575700763042	0.807465630309674
CDC26	0.857124753431959	0.729438272855491
ZFPM2	0.911196579537611	0.802279362931021
TBC1D4	0.962413042231439	0.891497592586905
FMOD	0.854388619085172	0.673955689112273
FAM117A	0.860476626897169	0.694282532474729
TUSC1	0.819300648299658	0.698423659828012
PPL	0.862690843753872	0.680447873755468
TMEM98	0.89812034327908	0.904679780474433
IPCEF1	0.953975873841394	0.873808798603711
ESAM	0.804347597500038	0.704051492552942
ANKRD46	0.910055572262123	0.841016620039073
ST3GAL5	0.836406732702196	0.756587459282703
TEX2	0.822299323988104	0.768075901974998
RASA1	0.814165011781193	0.661487814983815
S100A16	0.834335297005027	0.787602863989763
GLT8D1	0.890663236139112	0.812591950208014
BEX1	0.904324934960958	0.795170425266026
WASF3	0.922421215792627	0.893671451367679
RILPL2	0.80457000938821	0.676572238866463
ADIPOR2	0.917120778887853	0.830361988977508
EBPL	0.841214646866763	0.795453200478319
CBX1	0.845285190394145	0.797541263727163
SLCO2A1	0.841147888826714	0.698669887557559
GLT8D2	0.960561061816126	0.81311299060599
TXNDC15	0.916250218001784	0.809159103195478
CFD	0.861924683830402	0.644643472233802
DUSP6	0.874993172497428	0.802448232480003
SALL2	0.802014181821987	0.666126630187188
NT5C3B	0.840983551818587	0.818270876133698
GPRASP1	0.830352155759907	0.788479208576428
ATP6V1B2	0.840418900667848	0.767565282325714
KIT	0.950851804628032	0.817140186842183
ADH5	0.893255347504705	0.902872983446376
FBXL5	0.903079413130262	0.808055295065743
HEIH	0.886713737626154	0.810974145827057
GPD1L	0.887183465585884	0.808888990913536
SRPX	0.841371710299056	0.663272988531806
HINT2	0.834273243996477	0.71820217578521
HSPA5	0.877813507406464	0.7224357843092
FHDC1	0.947079360508777	0.889931949669799
ID4	0.952217329649378	0.865521414715762
HSD17B10	0.821165746960713	0.727005539883145
SLC26A4	0.979183150929012	0.879329889600836
ELMO1	0.945925018208413	0.863840423028775
CRELD2	0.810938834510105	0.697007806030643
KRT10	0.874687297154674	0.801153092323618
LASP1	0.94600652878566	0.889221961999419
HK1	0.911236702513025	0.838910066166789
DANCR	0.876947492767252	0.757661383972429
TIMP1	0.92201036509842	0.979182152527616
TMEM167B	0.819461554762504	0.81967904716411
SAT2	0.836993494682573	0.737914766904936
FHL1	0.901872145240239	0.783010003334548
GLUL	0.814745838948135	0.815511708384322
SLC26A7	0.905163146617338	0.878740780736981
PLSCR4	0.88671983737348	0.809115088092353
TMEM14B	0.877677438045635	0.919833266341548
LRP2	0.912807644614245	0.843281600249012
FOLR1	0.819971766011107	0.845048196014986
WBP1L	0.862500588408928	0.691012329877679
IYD	0.839149080046841	0.902086850843544
HSBP1	0.932665677248037	0.867150842252727
CHCHD10	0.872726744943174	0.843881701865869
CETN2	0.870788650297065	0.713307083535169
ITM2A	0.809022414108506	0.712435791342899
PLEKHH1	0.90267421605818	0.856484040448068
SMIM19	0.85168753089672	0.847410862373378
PAM	0.888844909833064	0.774574076398589
ALDH2	0.907395070898081	0.735456854653719
DIO1	0.92227797641462	0.788894167240142
ALDH1A1	0.91328048986013	0.830640260161985
CPQ	0.917189121980222	0.837480486281984
CSGALNACT1	0.949726147210031	0.884030256651968
RTN3	0.868741431066821	0.838168564410269
HEBP1	0.940160396250339	0.861306207628779
SELENBP1	0.938453097961621	0.835021067639528
ID3	0.939941482502183	0.815367000894375
NUPR1	0.903745939617463	0.810626814704216
SORD	0.885236513498927	0.834798124184385
SDC2	0.874703507665273	0.820289420478106
MAFB	0.870353107182551	0.746023616656579
GOLGA8N	0.939946745836595	0.920303735160309
NDUFA1	0.861590794453374	0.782934105242268
SNHG19	0.85290395761635	0.72792696812209
MT1E	0.887180244408953	0.83015678428397
FCGBP	0.939757410159228	0.818673788354899
ID1	0.872231580085396	0.862146111412124
HBB	0.889449628780459	0.822456462863084
MT1H	0.885203642152481	0.789907620418176
NPC2	0.952602846739601	0.923690607440166
PTCSC1	0.846460892442894	0.795432682455276
CD24	0.832750742381134	0.847822674922528
TFF3	0.923502687328288	0.811735896777083
TPO	0.920692224771839	0.812135074652083
MT1X	0.863622887960591	0.796505049166231
MT1HL1	0.884464304182792	0.785841453149066
MT1F	0.930059927452725	0.806184389557212
