# Supplementary material for: Integrative transcriptomics and single-cell transcriptomics analyses reveal potential biomarkers and mechanisms of action in papillary thyroid carcinoma
Source: Front Genet. 2025 May 30;16:1536198. doi: 10.3389/fgene.2025.1536198 (PMC12162626; doi:10.3389/fgene.2025.1536198)
Supplement: Supplementary file 2 [file Supplementaryfile2.zip › Supplementary Table/Supplementary Table 6.xlsx]

## Sheet: Supplementary Table 5
Gene_Symbol	logFC	AveExpr	t	P.Value	adj.P.Val	B	regulate	LogP	Label	MM	GS
CDH3	2.67676528488889	8.62228141588889	17.1164	4.07485018891831e-13	7.19985279879976e-09	19.3626649920898	up_regulated	8.1426763826413	CDH3	0.962324963045132	0.971997065735571
TIMP1	2.33294056222223	11.5156422877778	16.0659657007354	1.27983635910728e-12	1.13067143145333e-08	18.4014424794078	up_regulated	7.94666358096146	TIMP1	0.92201036509842	0.979182152527616
LRP4	3.37874356733333	8.78081621377778	14.4880764046269	8.11542980529482e-12	4.77971764099181e-08	16.8057729581069	up_regulated	7.32059775832118	LRP4	0.920900967173608	0.962615517155617
SERPINA1	2.23514392366667	8.15678312558333	13.6828626400632	2.22590364234977e-11	9.83237286416951e-08	15.9130937745391	up_regulated	7.00734166045309	SERPINA1	0.960223112737355	0.963317244726463
QPCT	2.87497647755556	6.51980760977778	12.984	5.56383853992741e-11	1.9548725810422e-07	15.0909159272913	up_regulated	6.70888154474058	QPCT	0.91229797525133	0.975803333862844
ENTPD1	2.38186417702778	7.96552801648611	12.8327659342266	6.81962034999161e-11	1.9548725810422e-07	14.9068513919249	up_regulated	6.70888154474058	ENTPD1	0.909720536570387	0.945703954712209
TENM1	1.95331509461111	6.03096711602778	12.7389482298712	7.74469866279664e-11	1.9548725810422e-07	14.7915513790303	up_regulated	6.70888154474058	TENM1	0.915813018053694	0.947259563108016
PRR15	3.92818488688889	7.81500862044444	12.3816218988761	1.26598164901821e-10	2.79607871956285e-07	14.3443340251799	up_regulated	6.55345060581959	PRR15	0.930915005991787	0.945846296590548
CITED1	3.84601278033333	9.60261	11.2583796568049	6.4000284198468e-10	1.2564678016697e-06	12.8508660653494	up_regulated	5.90084863618907	CITED1	0.930688242325627	0.923801917108533
LRRK2	3.04284541644444	8.22203997011111	10.9908789423087	9.58516741737276e-10	1.69360323097559e-06	12.4744576785924	up_regulated	5.77118832646152	LRRK2	0.922680913336849	0.930355848609542
SLC34A2	3.55732	9.39110818316667	10.6636321727399	1.58685517614e-09	2.54892219156525e-06	12.0025314577429	up_regulated	5.59364342160787		0.953987879514905	0.916608502970952
CTSH	1.99997113322222	10.4488833511667	10.5423923853825	1.91819544874087e-09	2.57783955734645e-06	11.8244213482331	up_regulated	5.58874411627953		0.891250357946253	0.91657756805031
ICAM1	1.45195544240741	8.07473070409259	10.5292221156658	1.95830452127823e-09	2.57783955734645e-06	11.8049653492429	up_regulated	5.58874411627953		0.952552205036141	0.932534715508338
KCNJ2	2.51958374322222	8.14659425672222	10.4013993531456	2.39622894180156e-09	2.57783955734645e-06	11.6150298419688	up_regulated	5.58874411627953		0.891004611740057	0.947287770433669
NPC2	1.12165186444444	13.1264375544444	10.3981255304201	2.40870308653988e-09	2.57783955734645e-06	11.6101386944757	up_regulated	5.58874411627953		0.952602846739601	0.923690607440166
ZNF658	-1.34067	5.70293392877778	-10.3875	2.44967063217956e-09	2.57783955734645e-06	11.5942499824724	down_regulated	5.58874411627953	ZNF658	0.905769108644013	0.928672593992773
DPP4	3.00904103614815	7.06903043974074	10.3796871228558	2.48023501470879e-09	2.57783955734645e-06	11.582566586787	up_regulated	5.58874411627953		0.983712418004673	0.921720590782934
DTX4	2.22473494366667	10.5454057926111	10.3320420564885	2.6755257418517e-09	2.62632579626543e-06	11.5111244134122	up_regulated	5.58065140058321		0.965838886916136	0.926509294621509
PDLIM4	1.55700989077778	7.20442654301111	10.2230707708238	3.18493405590869e-09	2.7549726596355e-06	11.3466604208879	up_regulated	5.55988270673174		0.954234269883557	0.921504670583052
CHI3L1	3.05917662892593	8.16263270783333	10.1769207525696	3.43026761627602e-09	2.7549726596355e-06	11.2765594452184	up_regulated	5.55988270673174		0.87702666376025	0.907536447355311
TACSTD2	1.08332	6.63767570398611	10.1386363759756	3.64872295735935e-09	2.80301243189488e-06	11.218202149553	up_regulated	5.55237497605656		0.893469075118186	0.930699690913663
PHYHIP	1.18749884377778	7.42390657255556	10.0875874220046	3.96281886945743e-09	2.91746027518514e-06	11.1400986479479	up_regulated	5.53499504869659		0.881111941900909	0.924575176980744
RXRG	3.04423	6.51899256511111	9.94652222658066	4.98619079957807e-09	3.5240402095098e-06	10.9225440022062	up_regulated	5.45295914490568		0.952301249335734	0.931068319986694
CLDN1	2.62692535944444	7.53693635055556	9.7104118639248	7.36136676384297e-09	5.00261497501313e-06	10.5526592432466	up_regulated	5.30080292119451		0.919153101311227	0.922207172367422
UPP1	1.99116242455556	8.20418045894444	9.6401390198594	8.27665626812161e-09	5.22286570005146e-06	10.4411646559095	up_regulated	5.28209114139955		0.924002027168896	0.906254412108925
MXRA8	1.59216539033333	9.86971477505556	9.57059683585202	9.29970955816998e-09	5.66608855804501e-06	10.3301876401538	up_regulated	5.24671664196353		0.922624513692372	0.919918244868432
CCDC110	-1.36669	5.93150908511111	-9.53933	9.80186688631984e-09	5.77297286714618e-06	10.2800777293939	down_regulated	5.23860048367171	CCDC110	0.908223705736999	0.91521346445305
SCG5	2.25734874677778	8.37060541872222	9.49432670897198	1.05746308943222e-08	6.02719849263801e-06	10.2077359367462	up_regulated	5.21988450575494		0.895538746641254	0.901206093117429
MVP	1.37777412211111	8.95260201916667	9.38063463738368	1.28231379772253e-08	6.88368769423776e-06	10.0237604448556	up_regulated	5.16217884138717		0.924558707491835	0.937227219025202
SDC4	1.96848191888889	11.0805380416667	9.37910806755408	1.2856511059474e-08	6.88368769423776e-06	10.0212783560996	up_regulated	5.16217884138717		0.9536028937838	0.907704760539255
DDB2	1.22361925644444	8.08802390033333	9.33751911845759	1.38013808664526e-08	7.17225289792207e-06	9.95353698894885	up_regulated	5.14434440535698		0.88107460764408	0.915966598572315
TMC6	1.49939862511111	7.93342594094444	9.20690590991136	1.72678981817575e-08	8.47518036037428e-06	9.73926807686661	up_regulated	5.07185105080254		0.976331807096764	0.915462403905877
LIFR	-1.56516	6.68612422784444	-9.12744	1.98101144467668e-08	9.21118189894531e-06	9.60777149460163	down_regulated	5.03568464132779	LIFR	0.935040384286267	0.89527362366081
PROS1	2.49519905244444	9.67027754088889	8.97689397438282	2.57521552470645e-08	1.08504469463466e-05	9.35627054879077	up_regulated	4.9645523721994		0.954792250021736	0.927048772797275
RYR1	2.14922354844444	6.56720322955556	8.9625863697088	2.64060908196788e-08	1.08504469463466e-05	9.33220582712017	up_regulated	4.9645523721994		0.925257754723829	0.920174300575582
HEY2	1.26856627127778	7.4591	8.93480058269004	2.77258826429925e-08	1.10730829011849e-05	9.28539037094764	up_regulated	4.95573144862687		0.912487269392875	0.916694392013467
TMEM171	-1.74816	7.03510549430556	-8.80956	3.45839051164225e-08	1.32839786848276e-05	9.07304775794583	down_regulated	4.87667182993222	TMEM171	0.941497207447326	0.914630447656926
LPAR5	2.00188494238889	6.32735190591667	8.70120477292797	4.1938718364664e-08	1.53091340868717e-05	8.88755558567496	up_regulated	4.81504937311158		0.969170818158658	0.902954444476775
SPX	-1.69711	7.41655546291667	-8.69435	4.24555758818674e-08	1.53091340868717e-05	8.87576486189233	down_regulated	4.81504937311158	SPX	0.979136211399366	0.919222595173516
ICAM5	1.06279364111111	5.67158641177778	8.62678274033585	4.79185595342709e-08	1.66014319296281e-05	8.75919953279673	up_regulated	4.77985445097708		0.911189905555145	0.91463128804073
NGEF	1.56176221155556	5.48496674494444	8.55369283418352	5.46580666512249e-08	1.82015209759879e-05	8.63237896976456	up_regulated	4.7398923194941		0.968945513575123	0.921139725922349
LIPH	1.73899952811111	5.94219858333333	8.5355230613989	5.64816808539501e-08	1.82015209759879e-05	8.60073449005248	up_regulated	4.7398923194941		0.983771969128512	0.909830265416884
POLI	-1.27772	7.29473	-8.5338	5.66576293892883e-08	1.82015209759879e-05	8.59773523276951	down_regulated	4.7398923194941	POLI	0.937687282937716	0.902118139756981
DUSP4	1.74564161140741	6.25571321340741	8.45515104645423	6.53395954120054e-08	1.99049191609435e-05	8.46019549634448	up_regulated	4.70103958185921		0.933425761860391	0.929521026389354
LAMB3	2.45466381388889	7.27103	8.38216856684441	7.46347886101495e-08	2.16183947533235e-05	8.33177993993949	up_regulated	4.66517655717531		0.85872040177897	0.886190575725087
CAMK2N1	1.58621096414815	6.70958023662963	8.30524024843433	8.59317129400011e-08	2.38428267418041e-05	8.1955963707755	up_regulated	4.62264225708651		0.931136883190156	0.924929571173501
PLP2	1.04942705244444	8.86407158133333	8.30251792690931	8.63626074749823e-08	2.38428267418041e-05	8.19076158836175	up_regulated	4.62264225708651		0.917218615810304	0.917247661782432
GOLT1A	1.57443203988889	6.84585268794444	8.29263956106776	8.79451122810754e-08	2.39061875214511e-05	8.17320889281352	up_regulated	4.62148967818849		0.962827670477846	0.898331884001375
TBC1D4	-1.57534	8.68140649794444	-8.25691	9.39248840790365e-08	2.51448299514014e-05	8.10960515390162	down_regulated	4.59955129706504	TBC1D4	0.962413042231439	0.891497592586905
ADORA1	1.05877630294445	6.66263611469444	8.18873256058349	1.06535943052895e-07	2.80952772806209e-05	7.98772807013996	up_regulated	4.55136667736693		0.966109150317728	0.922789101055698
RYR2	-1.22471	6.11506309544444	-8.10512	1.24439174851307e-07	3.09678278936302e-05	7.83734957414496	down_regulated	4.50908925531137	RYR2	0.942307590046189	0.908084634640203
SYTL5	1.66302	5.84081102272222	8.06456437538054	1.34222777232364e-07	3.26060394798778e-05	7.7640368596309	up_regulated	4.48670194993654		0.978741935797077	0.895312050857289
GLT1D1	1.08559861588889	6.77066003761111	8.06261430360781	1.34712823704289e-07	3.26060394798778e-05	7.76050598147318	up_regulated	4.48670194993654		0.916097130089423	0.909528611105573
DPY19L2	-1.86205	7.32629998058333	-8.05031	1.37847357319922e-07	3.27094717367204e-05	7.73821895414747	down_regulated	4.48532646974478	DPY19L2	0.948902608492493	0.908261486950698
SYTL1	1.81879329277778	8.42639790638889	7.99252009086578	1.53618539401642e-07	3.46428654757936e-05	7.6332245705293	up_regulated	4.4603861926115		0.941849839258935	0.896545425465457
MFGE8	1.68630174766667	8.82184276494444	7.98812539943568	1.54891978753053e-07	3.46428654757936e-05	7.6252206732063	up_regulated	4.4603861926115		0.91338618027145	0.897528470491373
ABCC3	1.17457925624444	7.47825608641111	7.92305490909172	1.75083436808489e-07	3.81919659872739e-05	7.50638178946753	up_regulated	4.41803		0.913854823351354	0.896374483711457
BID	1.4933192877037	7.11787995744444	7.79424923676256	2.23514598232123e-07	4.75816799537757e-05	7.26932620330098	up_regulated	4.32256022850778		0.981474069906181	0.898687623078363
WASF3	-1.42195	8.84117240161111	-7.78	2.29667552557846e-07	4.83094760255307e-05	7.24294947208887	down_regulated	4.31596767293482	WASF3	0.922421215792627	0.893671451367679
MPPED2	-2.71869	7.47839412313889	-7.77126	2.33528113255102e-07	4.85436262718165e-05	7.22675664282723	down_regulated	4.31386778443144		0.974614495231069	0.907067735885769
TFCP2L1	-1.46062	7.85428223018519	-7.71905	2.58031747964904e-07	5.24041718941596e-05	7.12980500086232	down_regulated	4.28063413747256		0.965023122393669	0.891100893300459
LRP1B	-2.87807	5.89362371477778	-7.70316	2.66004025723619e-07	5.31933982151921e-05	7.10023016610638	down_regulated	4.27414226425802		0.980896521883376	0.917020352032731
LRRC2	-1.09852	7.47939261119444	-7.6878	2.73959999863178e-07	5.31933982151921e-05	7.07158279368109	down_regulated	4.27414226425802		0.820744922610739	0.873493933133646
CTSC	1.51217891983333	7.85107	7.63755716301335	3.01735189347093e-07	5.7930211438744e-05	6.97768698204572	up_regulated	4.23709488637213		0.903496564302748	0.876020144877929
NELL2	1.77866170588889	9.93258	7.62904287332552	3.06724302338116e-07	5.7930211438744e-05	6.96173729971887	up_regulated	4.23709488637213		0.841629663771489	0.905365458886456
GGCT	1.51992	9.95037	7.62656587496579	3.08191741198819e-07	5.7930211438744e-05	6.95709519023213	up_regulated	4.23709488637213		0.938147188102811	0.8701769647334
GALE	1.07202597566667	7.40522593009259	7.61125354480256	3.17426111593151e-07	5.87793443622462e-05	6.9283786640061	up_regulated	4.2307752624527		0.936038482043614	0.882193449683667
IRS1	-1.27116	8.56576082718519	-7.56717	3.45647134091843e-07	6.04677149729581e-05	6.84551169702517	down_regulated	4.21847644272837		0.975577076711982	0.888430572671374
NRCAM	1.18491369005556	6.73430388302778	7.54816205947402	3.58604824361075e-07	6.15048763687943e-05	6.80969650169242	up_regulated	4.2110904501416		0.954946738671851	0.90379049388895
SLC26A7	-1.95962	8.47157961412963	-7.48984	4.01595057031585e-07	6.69413496480291e-05	6.69947697280027	down_regulated	4.17430553579685		0.905163146617338	0.878740780736981
TBC1D2	1.38073070111111	7.48874041755556	7.47128672507331	4.16368000286325e-07	6.87551981033558e-05	6.66429945505238	up_regulated	4.16269446226476		0.951972006725112	0.879389855288783
FXYD5	1.51065560566667	8.86657700933333	7.44910546496018	4.34766816676734e-07	7.08934024036624e-05	6.62218678695307	up_regulated	4.14939417995102		0.875663089672305	0.898331565319602
GABRB2	2.57689432492592	6.03736140387037	7.44390851229072	4.3919803325308e-07	7.08934024036624e-05	6.61230962105072	up_regulated	4.14939417995102		0.961923542501945	0.893998381028027
CST6	2.81171167533333	9.94358	7.4414002118527	4.41353458848994e-07	7.08934024036624e-05	6.6075410124946	up_regulated	4.14939417995102		0.946950812109158	0.882294393262625
KCNN4	1.85918	6.99332856616667	7.43497694791459	4.46923160018743e-07	7.11413091384791e-05	6.59532535567812	up_regulated	4.14787814721341		0.85291923415235	0.876113566515608
SHANK2	-1.01203	6.40964633598889	-7.36721	5.10319044988063e-07	7.63831620410467e-05	6.4660767718276	down_regulated	4.11700236706046		0.975153262277944	0.876013373122729
ZCCHC12	3.80573225977778	8.47813431544444	7.3657725567902	5.11758479586661e-07	7.63831620410467e-05	6.46333158366712	up_regulated	4.11700236706046		0.970716258929681	0.853863762698158
GDF15	1.3998786627037	5.33574134387037	7.25372425583367	6.38139053118167e-07	9.09296687866524e-05	6.24814043570404	up_regulated	4.04129439083718		0.92012361513774	0.888096328132572
SFN	1.4077817722963	8.28776146951852	7.23426628165349	6.63186199270997e-07	9.29987059914225e-05	6.21058460914964	up_regulated	4.03152309429224		0.803908346852611	0.877342536973495
FHDC1	-1.14004	9.54789	-7.20978	6.96164758844419e-07	9.56710073970173e-05	6.16323635906335	down_regulated	4.01921965297725		0.947079360508777	0.889931949669799
FAM43A	1.07969423088889	7.64328	7.20809652947619	6.98486612384132e-07	9.56710073970173e-05	6.15998752159925	up_regulated	4.01921965297725		0.870717405074788	0.852198179436922
TUBA4A	1.14925827944444	8.65791251416667	7.17496957971334	7.45977895084662e-07	9.81132299550795e-05	6.09579647063461	up_regulated	4.00827242677822		0.875648471546682	0.869135489951149
AHNAK2	1.54465809933333	6.72155029005556	7.16968403741572	7.53858855039883e-07	9.81132299550795e-05	6.08553977320363	up_regulated	4.00827242677822		0.960619795889184	0.899923224371844
KLHDC8A	1.14856888588889	7.17031399561111	7.15313329354628	7.79098317283425e-07	0.000100480935533437	6.0533964950138	up_regulated	3.9979163300647		0.909915578482703	0.857579341681952
TRIM47	1.01198130411111	8.20995357416667	7.11777963000355	8.35981715649349e-07	0.000104758588183038	5.98460284129545	up_regulated	3.97981036313386		0.921731551008802	0.901207208508635
IER5L	1.10977	7.53792649097222	7.09651418150537	8.72249876402483e-07	0.000108047427384957	5.94313575185743	up_regulated	3.96638556923255		0.875464746520705	0.84869652708595
MPZL2	1.45986125755555	7.99668	7.09444520021587	8.75864290785341e-07	0.000108047427384957	5.93909779337583	up_regulated	3.96638556923255		0.953060037597487	0.911398406529308
FHOD1	1.25214969766667	8.60421	7.0917634933584	8.80572162738907e-07	0.000108047427384957	5.93386307732179	up_regulated	3.96638556923255		0.879992655043634	0.886533221812587
PLEKHH1	-1.18084	10.0736381233333	-7.06048	9.37461893916061e-07	0.000113326775652107	5.87272356694178	down_regulated	3.94566746750536		0.90267421605818	0.856484040448068
RAB27A	1.40824156335555	9.02283531885556	7.01628888893277	1.02438090567778e-06	0.000119256598434891	5.78611	up_regulated	3.92351758222845		0.968456949675472	0.868566914631911
FN1	2.15002656712698	9.49093796323016	7.0155411234491	1.02592127240384e-06	0.000119256598434891	5.78464133369893	up_regulated	3.92351758222845		0.950013984253862	0.942713862681273
IYD	-1.27788	9.93673137477778	-7.00323	1.05162742052444e-06	0.000120544438670918	5.76046210276375	down_regulated	3.91885282104136		0.839149080046841	0.902086850843544
ITPR1	-1.71573	7.79753	-7.00125	1.0558211281036e-06	0.000120544438670918	5.75657348003626	down_regulated	3.91885282104136		0.936068926012584	0.873110867642589
ARHGAP24	-1.0021	7.17039881823611	-6.95702	1.15422116098913e-06	0.000127462085584481	5.66949746559062	down_regulated	3.8946189797019		0.956879405873494	0.877560110431075
CCL28	-1.04389	7.64219473457407	-6.94907	1.17288852332366e-06	0.000128719051668359	5.65381689121648	down_regulated	3.89035716854169		0.870098227127342	0.84880217367966
NOD1	1.46643702011111	8.41422250377778	6.9286396609892	1.22229036197116e-06	0.000133312644479435	5.61349036579087	up_regulated	3.87512865653355		0.882263785066313	0.872770958572711
PBX4	-2.03929	8.17845265311111	-6.92174	1.23945485054028e-06	0.000134355384995069	5.59985851865887	down_regulated	3.87174492225816		0.936317933063686	0.862043004003227
CCDC146	-1.39183	8.43129258577778	-6.90897	1.27189767212556e-06	0.000136200969507797	5.57459925900747	down_regulated	3.86581980101069		0.948771045960038	0.878323742329908
AMIGO2	1.73787509544444	8.08326231372222	6.86785192652642	1.38242469023422e-06	0.000145393225308027	5.49312491935485	up_regulated	3.83745582923961		0.874913741546673	0.871873892059875
VASN	1.13330636722222	8.21867892772222	6.82357718303716	1.51258622151153e-06	0.000152534905338141	5.40512386790341	up_regulated	3.81663076312944		0.87319682517645	0.840772625048314
SMAD9	-1.0666	7.83264311722222	-6.81199	1.54870174529614e-06	0.000152750677141363	5.38204357129871	down_regulated	3.81601685586049		0.941962744100247	0.857918447217251
CTH	-1.02578	5.61563	-6.81095	1.55198679471e-06	0.000152750677141363	5.37997089808575	down_regulated	3.81601685586049		0.922220968192443	0.848414328148904
CLCNKB	-1.06023	7.72641633074074	-6.80964	1.55612212832901e-06	0.000152750677141363	5.37736795697791	down_regulated	3.81601685586049		0.960019569488453	0.903520777263731
CPQ	-1.16831	10.2434241602222	-6.78874	1.62386272662158e-06	0.000155935513514484	5.33568425067324	down_regulated	3.80705496520276		0.917189121980222	0.837480486281984
PDZK1IP1	2.52533270716666	6.87854408969444	6.78873812958267	1.62386861093809e-06	0.000155935513514484	5.33568070566098	up_regulated	3.80705496520276		0.883672898776521	0.875187358567492
ALOX5	1.39866035169444	6.15088731343056	6.7461556346239	1.7714553330127e-06	0.000164541555273018	5.25056842870773	up_regulated	3.78372440198973		0.862307368652325	0.85625111915833
ANGPTL1	-1.74195	7.71654633209259	-6.70692	1.91969730066667e-06	0.000174840884564327	5.1719199152454	down_regulated	3.75735700497102		0.970945485223291	0.846185959068241
SLC4A4	-1.17907	6.58941447521111	-6.68724	1.99883142809738e-06	0.000177474133181169	5.13238193327658	down_regulated	3.75086493632892		0.92254909655015	0.862786138833276
CLMN	-1.05702	6.57150941288889	-6.68329	2.01510631595544e-06	0.000177763637920429	5.12444430291282	down_regulated	3.75015707050604		0.974777792939182	0.878888988181786
SLC26A4	-1.91985	9.41639	-6.68158	2.02221355039935e-06	0.000177763637920429	5.12099798490552	down_regulated	3.75015707050604		0.979183150929012	0.879329889600836
TUSC3	1.52620127797778	5.94267361312222	6.64970260208136	2.15920195603376e-06	0.00018701440863314	5.05683266298561	up_regulated	3.72812493170522		0.930298111376146	0.927350110918538
MAMLD1	1.06577578477778	7.05226422838889	6.64345685222166	2.18714882767298e-06	0.000188510890908068	5.0442422370339	up_regulated	3.72466355408077		0.935473179726695	0.90625790321772
FBXO15	-1.21857	6.91336762722222	-6.62901	2.25321928987779e-06	0.000193262774916751	5.01510363587278	down_regulated	3.71385178903975		0.925944757320953	0.845826958324083
WDR72	-1.40736	7.82718633865278	-6.60949	2.34579392564479e-06	0.000197370632724846	4.97567874899871	down_regulated	3.70471746663272		0.953372890604184	0.875217275970646
S100A11	1.14912726944445	10.0037237002778	6.59465989878593	2.41875099322702e-06	0.000198755777954665	4.94568709525681	up_regulated	3.70168		0.947818755425053	0.894152731924937
PLA2R1	-1.54111	6.32530762273611	-6.58797	2.45242887457595e-06	0.000198755777954665	4.93214579414006	down_regulated	3.70168		0.96857931891926	0.850417465022669
GPM6A	-1.65012	7.2793949562963	-6.58784	2.45309709881817e-06	0.000198755777954665	4.93187899367955	down_regulated	3.70168		0.973913480789397	0.871736473720927
TIPARP	1.40566288688889	9.88226383033333	6.57913851888417	2.49760751124459e-06	0.000199517297198994	4.91427	up_regulated	3.70001944708282		0.819690312402758	0.854765524661849
ALDH1A1	-1.84365	10.0794013036111	-6.57736	2.50681079733865e-06	0.000199517297198994	4.91066662091619	down_regulated	3.70001944708282		0.91328048986013	0.830640260161985
SLC1A1	-1.12307	8.06200497233333	-6.54692	2.66987981815179e-06	0.000208760160664813	4.8489410157793	down_regulated	3.68035237757719		0.883972204767857	0.836367060923743
PRMT3	-1.19281	7.73047115538889	-6.54473	2.68201689234889e-06	0.000208760160664813	4.84449836536339	down_regulated	3.68035237757719		0.877054974646549	0.930033228089455
AGR2	1.61971859344445	6.55263735272222	6.53959457343129	2.71071713576671e-06	0.000210068688911676	4.83407223725706	up_regulated	3.67763867508691		0.802427447725199	0.863841331195157
SLC22A31	1.15722052211111	6.91748312516667	6.51748806960782	2.83793681732383e-06	0.000217071452923354	4.78914476831911	up_regulated	3.66339728687744		0.878185607355648	0.834737208501533
CSGALNACT1	-1.98855	10.2841764836667	-6.51048	2.87951263476038e-06	0.000218333449874518	4.77489710602153	down_regulated	3.66087972291179		0.949726147210031	0.884030256651968
PAPSS2	-1.5846	7.82371090627778	-6.50643	2.90386330412088e-06	0.000218333449874518	4.76664736732629	down_regulated	3.66087972291179		0.947860383910902	0.867143959928917
KLK7	1.42758580177778	7.13940664733333	6.49249520787334	2.98920498346175e-06	0.000220988547501195	4.73826978330557	up_regulated	3.65563023258599		0.930235699356593	0.895975828600671
TIAM1	1.20080480911111	7.04975	6.46610160832894	3.1579954887275e-06	0.000226823667846854	4.68444984666161	up_regulated	3.64431163108866		0.893045819461738	0.891917597933371
MLLT3	-1.01524	7.18444092194444	-6.44984	3.26688297629801e-06	0.000230081161894732	4.65123306962851	down_regulated	3.63811893813311		0.912896329969409	0.836442738799865
THRSP	1.21258534429629	7.12064106244444	6.41812363275773	3.49042428408222e-06	0.000239039948354453	4.58637129909496	up_regulated	3.62152951369576		0.899837371090639	0.850240938001902
PRTG	-1.08275	7.5881	-6.41377	3.52234206103472e-06	0.000239835917275616	4.57745007551456	down_regulated	3.62008577742343		0.918140415595119	0.839805948144052
CDC42EP5	1.54962198844444	6.95867430677778	6.4128372079798	3.52919454930444e-06	0.000239835917275616	4.57554528394831	up_regulated	3.62008577742343		0.838471490109476	0.835619412364076
IGSF1	1.96735439855556	7.3864	6.40778267450403	3.56667900994763e-06	0.000241358512887024	4.56519058573331	up_regulated	3.61733737869878		0.935404729871232	0.873935320807594
PALM	1.02081530233333	7.98312610738889	6.4043220119277	3.59257959642806e-06	0.000241358512887024	4.55809907353054	up_regulated	3.61733737869878		0.882758219398203	0.845203769244111
ANO5	-1.14315	6.71245091388889	-6.39263	3.68152979649446e-06	0.000245467735751927	4.5341274613419	down_regulated	3.61000558340146		0.916632380711579	0.854376857949408
ID1	-1.43004	11.6290624482778	-6.3872	3.72361106455079e-06	0.000245941260440035	4.52298750900278	down_regulated	3.60916860555069		0.872231580085396	0.862146111412124
CDC42EP3	1.26796629972222	7.34399173922222	6.38253110558868	3.76018099929726e-06	0.000246983784671313	4.51340812290313	up_regulated	3.60733155871984		0.895220506705291	0.865651740399649
ID4	-1.40435	9.51763517917778	-6.35093	4.01763261171226e-06	0.000257109048198211	4.44849105684581	down_regulated	3.58988263936878		0.952217329649378	0.865521414715762
PLAG1	1.42087258033333	6.66246400961111	6.3424719209326	4.08961600217403e-06	0.000258448497503901	4.43108239907903	up_regulated	3.5876259882696		0.901110945740397	0.841500890440656
TNFRSF11B	-2.65911	7.73629667247222	-6.32775	4.21803863754428e-06	0.000264285548534645	4.40077061582393	down_regulated	3.57792658398615		0.923689172870744	0.853134237487404
MMRN1	-1.66037	5.86666626966667	-6.31953	4.29154393850782e-06	0.000266997499470051	4.38383296389959	down_regulated	3.5734928059442		0.862972527533796	0.831517253748147
FRMD5	1.16729840016667	6.25644348436111	6.28897292232555	4.57651183752263e-06	0.000280772179365234	4.32079832528326	up_regulated	3.55164592697934		0.889755233388535	0.847108595216722
AGTR1	-1.57295	6.43482512311111	-6.28607	4.60456486816854e-06	0.000281436367464434	4.31480627705865	down_regulated	3.55061978334544		0.891321484393622	0.823108979225445
LAMP3	1.37470068244445	6.66707358877778	6.27408278308396	4.72237007618103e-06	0.000284769069778917	4.29003504599531	up_regulated	3.54550718341235		0.838650868558873	0.825828643091998
SCEL	1.69788018127778	4.50116196819444	6.27116407343264	4.75151694738004e-06	0.000284769069778917	4.28400146483316	up_regulated	3.54550718341235		0.931169186192402	0.878033998050494
DLG2	-1.0421	5.95783841508333	-6.27087	4.7544782152233e-06	0.000284769069778917	4.2833905333008	down_regulated	3.54550718341235		0.945501679995767	0.850848569379774
RNF150	-1.0651	6.91861960965278	-6.25983	4.86643792674326e-06	0.000287615797443031	4.26056685167931	down_regulated	3.54118726379013		0.969025155557999	0.833314988478325
FAM20A	1.52520800905556	6.62460026833333	6.25767611956041	4.8886344617726e-06	0.0002879242743502	4.25610427361133	up_regulated	3.54072171903323		0.897275599387852	0.820390365499786
ELMO1	-2.15257	9.19130335372222	-6.25012	4.96722448237231e-06	0.000288324410967643	4.24046489308824	down_regulated	3.54011858654088		0.945925018208413	0.863840423028775
PLEKHA4	1.04615263755555	7.36914861977778	6.24918671628988	4.97701880950429e-06	0.000288324410967643	4.2385331625906	up_regulated	3.54011858654088		0.803633736073833	0.833540906199881
ETHE1	1.15766114688889	8.96923571544444	6.22963160626964	5.1869204560468e-06	0.000296594490413886	4.1980220999414	up_regulated	3.52783692075562		0.911769051741859	0.864390263744947
PLSCR4	-1.42065	9.60939008611111	-6.20589	5.45408330627157e-06	0.000307885616416972	4.14876452847093	down_regulated	3.51161059968612		0.88671983737348	0.809115088092353
CYP1B1	1.93511396891667	6.75485495218056	6.18905202933171	5.6520533483593e-06	0.000316032058899242	4.11379432587288	up_regulated	3.50026885948025		0.903946666853146	0.907846719454744
AVPR1A	-1.17383	5.94421007081111	-6.17933	5.76978735973131e-06	0.00032159739072269	4.09357277709084	down_regulated	3.49268748355336		0.952223842788402	0.863638733488912
SDK1	1.12105974105556	5.14079469913889	6.15788689182577	6.03826553505689e-06	0.000330533348672044	4.04896004868247	up_regulated	3.48078471647003		0.807642873498339	0.876713747505116
CFB	1.21540402738889	7.11516549541667	6.14463865306364	6.21056816252877e-06	0.00033868681748062	4.02136057394498	up_regulated	3.47020170682995		0.829125403616686	0.801112993441259
PRR15L	-1.05491	9.07345153333333	-6.13322	6.36315364804066e-06	0.000339125679610011	3.99755049689638	down_regulated	3.46963932290058		0.862037679581582	0.863272130242419
CNTN3	-1.85393	6.03193852594444	-6.1128	6.64569868621107e-06	0.00034812197865854	3.9549292545933	down_regulated	3.45826855669618		0.915708167627925	0.843967735095371
LY6E	1.38117120011111	8.65414793316667	6.11182667062162	6.6594164234867e-06	0.00034812197865854	3.95290630244437	up_regulated	3.45826855669618		0.848410505748263	0.867615846477531
TMEM79	1.01716055777778	6.42353400488889	6.08512399255164	7.04923811395948e-06	0.000356885353110458	3.89709455650924	up_regulated	3.44747127550703		0.893454420431052	0.810850996801293
KRT19	1.36477310077778	7.09118355505556	6.06765081614515	7.31694756824959e-06	0.000366241208451564	3.86052377420558	up_regulated	3.43623279166664		0.852425704036726	0.818100512421638
ANKRD18A	-1.00778	5.67045475311111	-6.06195	7.40649245178467e-06	0.000367591956938875	3.8485890889985	down_regulated	3.4346339997214		0.9609112366105	0.865768062883197
IPCEF1	-2.90148	8.67904457194444	-6.05413	7.53129351437588e-06	0.000370470599124496	3.83219363800325	down_regulated	3.43124625231258		0.953975873841394	0.873808798603711
HSD17B3	-1.22906	6.67137	-6.02373	8.03706013058711e-06	0.000386939551627639	3.76841709710875	down_regulated	3.41235687592436		0.954660938577959	0.854709360882736
SDC2	-1.04372	10.5621008148148	-6.01954	8.10937445321189e-06	0.000388873361286949	3.7596275143161	down_regulated	3.41019180599712		0.874703507665273	0.820289420478106
SLC26A4-AS1	-2.46036	8.84182481127778	-5.937	9.68038076413322e-06	0.000433019361320177	3.58584844132887	down_regulated	3.36349268487867		0.9405318341139	0.85478681653918
GLIS3	-1.07753	7.69391	-5.93081	9.8100992107291e-06	0.000435221766017164	3.57278435062084	down_regulated	3.36128939312429		0.802678680766397	0.819357127928385
SLC25A33	-1.51374	8.12164637866667	-5.93052	9.81633553026902e-06	0.000435221766017164	3.57216064018867	down_regulated	3.36128939312429		0.909005913033212	0.826244386733838
GHR	-1.82043	7.23922325877778	-5.90855	1.02916889483393e-05	0.0004435215903127	3.52574840772945	down_regulated	3.35308523417399		0.956717598641333	0.812765588398868
S100A1	1.53071452988889	8.66694	5.9042366586072	1.03877781958858e-05	0.000446573364825078	3.51662719901498	up_regulated	3.35010718331216		0.885327734001881	0.794960510136264
EVA1A	1.24838582544444	6.95486682605556	5.88912870045722	1.07316218536293e-05	0.000458690563085481	3.48466487487933	up_regulated	3.3384801947755		0.960611893076293	0.870876965179781
ALOX15B	1.12641621872222	6.56427206491667	5.88844231925097	1.0747517862776e-05	0.000458690563085481	3.4832121038521	up_regulated	3.3384801947755		0.841106360156687	0.789168996444527
RASSF9	-1.02342	5.38135	-5.88351	1.08624892585635e-05	0.000461368564205667	3.47276810739592	down_regulated	3.33595199988235		0.920306033333376	0.831807538127126
LRP2	-1.23324	9.87269862319445	-5.87929	1.09618349597179e-05	0.000464471611278789	3.46383213159467	down_regulated	3.33304082514018		0.912807644614245	0.843281600249012
FAXC	1.22639896716667	4.65133078213889	5.85470771162025	1.15593168475423e-05	0.000482109798909144	3.41173956004889	up_regulated	3.31685404136719		0.946476638658469	0.855212154053402
LEMD1	1.41184210055556	5.60932620016667	5.85465184119787	1.15607122799346e-05	0.000482109798909144	3.41162107389867	up_regulated	3.31685404136719		0.903695645451319	0.790416367018182
LINGO2	-1.23612	6.36856916283333	-5.85432	1.15691071785317e-05	0.000482109798909144	3.41090856464285	down_regulated	3.31685404136719		0.929961013321227	0.882895285201006
EML1	-1.15533	7.25877164547222	-5.82827	1.22393291458143e-05	0.000501755699947549	3.35562993611124	down_regulated	3.29950768522472		0.93728343109366	0.825261419615838
SLITRK5	-1.252	5.51204985986111	-5.78984	1.33018979407469e-05	0.000526975862589812	3.27390825902463	down_regulated	3.27820927659793		0.861808669890879	0.848201321260639
SELENBP1	-1.05775	10.7839722806667	-5.77661	1.36889654985458e-05	0.000537489625319569	3.24575150214128	down_regulated	3.26962991412854		0.938453097961621	0.835021067639528
DUSP5	2.23713833655556	9.46793474472222	5.74454362974827	1.46763373194163e-05	0.000568675886177121	3.1773823280088	up_regulated	3.24513518694433		0.873407528973011	0.865443264631747
GLT8D2	-2.0068	8.74573649472222	-5.70958	1.58365223924394e-05	0.000599176689833003	3.1026934500559	down_regulated	3.22244509062537		0.960561061816126	0.81311299060599
PSD3	1.43334522062963	7.1928316377963	5.69798311519925	1.62415641961032e-05	0.000604151995328312	3.07790082652464	up_regulated	3.21885378583578		0.945213240866225	0.818464414452479
FRMD3	1.4923052452963	7.88271809568518	5.6832937607075	1.67700916462173e-05	0.000613479812209139	3.04646332698318	up_regulated	3.21219972403792		0.860741405068351	0.802779698427172
PKIA	-1.04316	8.29501762477778	-5.66535	1.74398472738379e-05	0.000629321288486091	3.00801894582117	down_regulated	3.20112757682448		0.869739558886572	0.829007224658702
PPARGC1A	-1.00402	6.99790616716667	-5.66247	1.7549668597522e-05	0.000629321288486091	3.00185633339782	down_regulated	3.20112757682448		0.923495443304754	0.915154053168294
GALNT7	1.56288309761111	8.08227515086111	5.66204921857648	1.75658259963899e-05	0.000629321288486091	3.00095291784134	up_regulated	3.20112757682448		0.953733783223144	0.845224059802489
DHRS3	1.06354964566667	10.2693214611667	5.66133267877757	1.75933290701423e-05	0.000629321288486091	2.99941703590334	up_regulated	3.20112757682448		0.888512943307182	0.799078878307677
LONRF2	1.35753777322222	7.41099588805556	5.6612911547255	1.75949242465408e-05	0.000629321288486091	2.99932802852927	up_regulated	3.20112757682448		0.903236937233459	0.83081129130058
ITGA3	1.06496681522222	9.08022912927778	5.63858970501935	1.84895824162149e-05	0.000652080702020163	2.95063784857487	up_regulated	3.18569865231542		0.879108034251343	0.792365947775705
ZMAT4	-1.91786	8.08399519794444	-5.62615	1.8999429827146e-05	0.000662132003187067	2.92393361894067	down_regulated	3.17905542061943		0.966388948533399	0.815061294088415
COL8A2	1.26032259327778	8.10192007219444	5.62181392204091	1.91805427199898e-05	0.000667127971101377	2.91461966077852	up_regulated	3.17579		0.825057275060638	0.862106849331994
CDH16	-2.38651	8.32179274855556	-5.565	2.17235353262912e-05	0.000722486972211853	2.79239607356676	down_regulated	3.14116997964064		0.925718963590306	0.850005126900095
OCA2	-1.02913	8.10959	-5.54273	2.28119476494943e-05	0.000745035680256774	2.74440224840731	down_regulated	3.1278229281006		0.861502731308782	0.764014943569618
DEPTOR	-1.09396	7.42657	-5.5107	2.44764536652318e-05	0.000789230423885519	2.67526437875666	down_regulated	3.10279618156617		0.902616611937717	0.840364515267826
DIRAS3	1.575	7.2674	5.50682863494426	2.4685787529478e-05	0.000790168804091208	2.66690427902583	up_regulated	3.10228012028667		0.854330052949765	0.871016982159581
GNA14	-1.03847	6.69612779691667	-5.50559	2.47532609177329e-05	0.000790734108165621	2.66422472243559	down_regulated	3.10196952758844		0.892108232891128	0.80598341607052
DCSTAMP	3.41337300333333	7.87742418522222	5.50486051686818	2.47929535301236e-05	0.000790734108165621	2.66265182920065	up_regulated	3.10196952758844		0.942567925360302	0.853989637194136
PLAU	2.00984625522222	8.00048542516667	5.5022877281715	2.49337623907211e-05	0.000793659185983569	2.65709226434416	up_regulated	3.10036595276464		0.820509115913205	0.840235510822745
DPP6	-1.37929	7.46229294311111	-5.48257	2.60401483793371e-05	0.000818689291306952	2.61447135978896	down_regulated	3.0868808902709		0.948430017279124	0.828486353471594
MIR31HG	1.07018120377778	6.87586429677778	5.48120294505326	2.61189954596444e-05	0.000819709646139354	2.61150347184679	up_regulated	3.0863399542138		0.87180224621449	0.826597194050651
ID3	-1.45167	11.0107469392778	-5.47343	2.65700839870795e-05	0.000826526080929063	2.59469446524705	down_regulated	3.08274343776723		0.939941482502183	0.815367000894375
ADM	1.52509249677778	8.54577375283333	5.46944645542087	2.68047223157686e-05	0.000829239126451131	2.58606361867057	up_regulated	3.08132021453653		0.842291645368275	0.770163197937655
PAK3	-1.29786	7.09089482930556	-5.4534	2.77704758922873e-05	0.000853350501810129	2.55131799640411	down_regulated	3.06887255179094		0.887966752440528	0.770032677761769
UBE2QL1	1.27297980627778	7.09378598019444	5.44875599247029	2.80565821595972e-05	0.000853902293266414	2.54125642988543	up_regulated	3.06859182008716		0.866180290390908	0.818396931082394
FHL1	-2.25995	9.46058655767778	-5.43163	2.91377478632217e-05	0.000874082966036101	2.50414010389684	down_regulated	3.05844734313037		0.901872145240239	0.783010003334548
SORBS2	-1.01192	7.73513	-5.40866	3.06557795454019e-05	0.000905780884260379	2.45428800021853	down_regulated	3.04297684897414		0.923371068516157	0.833275338640642
MIR34A	1.16931928355556	7.08256851733333	5.40381394370115	3.09857885306637e-05	0.000912479829247162	2.44377777870588	up_regulated	3.03977672702872		0.874766770313935	0.81939390306718
HSD11B2	-1.07001	5.91970804105556	-5.39748	3.1423072823568e-05	0.000920753356085609	2.43002225862585	down_regulated	3.03585668949525		0.852143538521377	0.838139602600524
TFF3	-3.29052	11.5812001376111	-5.38925	3.20003387212973e-05	0.000931489266666561	2.41215384119562	down_regulated	3.03082214501287		0.923502687328288	0.811735896777083
SORD	-1.34322	10.2194707563704	-5.3789	3.27422732739578e-05	0.000948398731930427	2.38965623953339	down_regulated	3.02300903537287		0.885236513498927	0.834798124184385
WSCD2	-1.17866	7.71395087238889	-5.37524	3.30090535491934e-05	0.000953732428339593	2.38169118495258	down_regulated	3.02057345044776		0.939287058221599	0.808834726128637
IGFBPL1	-2.46534	8.66344518522222	-5.37489	3.30343678840812e-05	0.000953732428339593	2.38093874335572	down_regulated	3.02057345044776		0.957656098130518	0.834693150783245
TMEM220	-1.03326	7.56067	-5.36693	3.36224554172854e-05	0.000962053344973469	2.36361899490999	down_regulated	3.01680084606479		0.935168863798623	0.839746803226204
EGFEM1P	2.11946523588889	4.83577	5.36542078870849	3.37349204684272e-05	0.00096294395760362	2.36034134573946	up_regulated	3.01639898765401		0.940702314775017	0.873463522865319
TPD52L1	1.18759785305556	9.59708872152778	5.36173934300551	3.40112928187223e-05	0.000966150374299043	2.35233305625315	up_regulated	3.01495527353712		0.93588573152163	0.881288957731045
SLPI	2.05930245133333	9.14846348577778	5.35816492917635	3.4281842782818e-05	0.000969161408207377	2.34455631106434	up_regulated	3.01360388770031		0.823898895865937	0.821185047742179
OGDHL	-1.55288	8.71102597438889	-5.35281	3.46909467842053e-05	0.000977836901945642	2.33291282781544	down_regulated	3.00973357720825		0.849183437219703	0.842029440354443
DIO1	-3.22585	9.93468333533333	-5.33795	3.58536151965011e-05	0.00100078598247548	2.30055749347366	down_regulated	2.99965878622449		0.92227797641462	0.788894167240142
NMU	2.65634691877778	6.46696706861111	5.33372088765388	3.61919044853111e-05	0.00100478597682889	2.29134045880946	up_regulated	2.99792643474176		0.890418489650768	0.831235296849819
PKHD1L1	-3.23048	8.14396961216667	-5.3294	3.65404674162683e-05	0.00101105035414062	2.28193326511687	down_regulated	2.99522721435872		0.879702736428618	0.757564478413204
ZFPM2	-2.17779	8.09068888705556	-5.32265	3.7092306687456e-05	0.00101974527869779	2.26722205711153	down_regulated	2.99150829673923		0.911196579537611	0.802279362931021
NUPR1	-1.3891	11.0721289867778	-5.29308	3.96118301086614e-05	0.00106529897441391	2.20272513965698	down_regulated	2.9725284910831		0.903745939617463	0.810626814704216
TMPRSS4	1.90595890533333	6.89736	5.28244462488173	4.05595690230294e-05	0.00108361967392855	2.17952160025384	up_regulated	2.96512311862499		0.895272097039176	0.799281735331686
MT1F	-1.70093	12.4278810538889	-5.27853	4.09145408828682e-05	0.00108873346816174	2.17097024713796	down_regulated	2.96307842646478		0.930059927452725	0.806184389557212
KIT	-2.68596	8.77322715483333	-5.26845	4.18421312601167e-05	0.00110016163279018	2.14897026546417	down_regulated	2.95854350477623		0.950851804628032	0.817140186842183
CCND1	1.29423253061111	8.47417	5.23109838308315	4.54734975743746e-05	0.00116953599511153	2.06730169203151	up_regulated	2.93198640725564		0.933829120782025	0.809093256355316
CITED2	-1.02844	8.83585594037037	-5.23031	4.55532651119238e-05	0.00116988465299794	2.06558195212865	down_regulated	2.93185695623333		0.826575700763042	0.807465630309674
EPS8	1.18890235733333	9.84973884433333	5.20345613743313	4.83662565351976e-05	0.00122083340960058	2.00678808647319	up_regulated	2.91334359422649		0.9052399958809	0.871991530509282
GPR83	-1.27285	6.46007792572222	-5.18601	5.02883422157814e-05	0.0012550066647043	1.96855202008686	down_regulated	2.90135396785895		0.870982662801809	0.793420234890726
TESC	1.04383	6.67121257758333	5.17421837688115	5.163066433417e-05	0.00127852647505836	1.94270735053882	up_regulated	2.89329027440127		0.831388700569341	0.83153750501021
KLK10	1.24627431111111	6.84077455877778	5.17111330342496	5.19902881652739e-05	0.00128197767608302	1.93589750552171	up_regulated	2.89211953740564		0.913518434335683	0.855396942053707
ZMAT3	1.19435923691111	7.43308908794444	5.13379197028909	5.65179273091405e-05	0.00134042316459759	1.85398155046457	up_regulated	2.87275807548763		0.935125293605019	0.888762830981634
TMEM178A	-1.32618	7.74302704866667	-5.1253	5.76026235893467e-05	0.00135834622782942	1.83533356099321	down_regulated	2.86698951895759		0.883743902530361	0.768938793690941
CA4	-1.61958	8.07734250838889	-5.12487	5.76580265364232e-05	0.00135834622782942	1.83439054309914	down_regulated	2.86698951895759		0.946574966957619	0.831564021569247
HLF	-1.5046	7.88074274253704	-5.11231	5.93039921869919e-05	0.0013805563082371	1.80678076069815	down_regulated	2.85994587525583		0.943547236465165	0.85027004230314
CWH43	-1.59891	7.14803613136111	-5.09668	6.14194784372604e-05	0.00141829186969291	1.77240123790178	down_regulated	2.84823438667517		0.854676879919798	0.76319126886425
DACT1	-1.5452	7.14540002427778	-5.09067	6.22519207105062e-05	0.00142477873968126	1.75919705981525	down_regulated	2.84625257396873		0.920262387790741	0.763867638424208
UNC5CL	1.04929703333333	6.67507396355556	5.08341532558926	6.32740265019197e-05	0.00144056431363411	1.74322425062577	up_regulated	2.84146734798204		0.82355017139305	0.740461569303878
CTSS	1.18710932966667	7.55373019435185	5.06479182039524	6.59751152574204e-05	0.00148688049934102	1.70222625545207	up_regulated	2.8277239343444		0.828935143256778	0.782374241148295
ALOX5AP	1.11247617277778	8.14820470116667	5.05741516957636	6.70771922086171e-05	0.00149902177498692	1.68597952887427	up_regulated	2.82419205848729		0.803273491782758	0.813194890917425
EMCN	-1.20451	8.53918484427778	-5.02496	7.21523383652713e-05	0.00157002421992116	1.61445724696057	down_regulated	2.80409364791116		0.932481871262403	0.776495975518818
DGKI	-1.57536	6.99642079888889	-5.02086	7.28211169626845e-05	0.00158068343441483	1.60541042918874	down_regulated	2.80115509809613		0.862650683334885	0.824591426891482
VLDLR	-1.28052	7.87135888755556	-5.01664	7.35156128860877e-05	0.00159207363116751	1.59610340537855	down_regulated	2.79803685062456		0.827089495781138	0.831568837315088
BEX1	-2.1382	9.54544111916667	-4.99752	7.67486620064418e-05	0.00162793770587253	1.55390530725117	down_regulated	2.78836221769831		0.904324934960958	0.795170425266026
IP6K3	-1.33352	7.47512199066667	-4.99531	7.71311831460681e-05	0.00163213278444057	1.54903088084312	down_regulated	2.78724451151111		0.913010243340543	0.786861359912027
WFS1	-1.08778	8.92938552852778	-4.98822	7.83719276886385e-05	0.0016485642537269	1.5333852745926	down_regulated	2.78289412131718		0.939433955300282	0.795693110338123
SFTPB	2.57339608788889	8.68610382061111	4.9424172081467	8.68969702217131e-05	0.00177295908411946	1.43216262219514	up_regulated	2.75130128681656		0.821702009473176	0.804254148832374
MT1H	-1.08354	11.8102253249444	-4.94145	8.70870557724945e-05	0.00177478799128513	1.43002082702338	down_regulated	2.75085351850419		0.885203642152481	0.789907620418176
AOX1	-1.32042	7.80402300547222	-4.92737	8.98985462544604e-05	0.00182157960294732	1.39887807240633	down_regulated	2.7395518453579		0.891961538829179	0.739840399364596
CD36	-1.15944	6.33455	-4.91895	9.16241245699814e-05	0.00185017903660229	1.3802437287956	down_regulated	2.73278624411252		0.933840542339191	0.792658921536501
ARMCX3	1.34275	9.70197	4.9140165602472	9.26501226562672e-05	0.00185815552464652	1.36933011002088	up_regulated	2.73091793906732		0.885258003247133	0.800934094333496
RMI2	1.03950410555556	7.29070893055556	4.84089267768351	0.000109309885402238	0.00210162825372377	1.20730485619721	up_regulated	2.67744410164478		0.919127731061627	0.807765257838019
TPO	-3.18663	11.4771904477778	-4.82227	0.00011401993598002	0.00217092483710234	1.16597901787452	down_regulated	2.66335521265649		0.920692224771839	0.812135074652083
CFI	1.63801731005556	7.91862	4.80452661190898	0.000118697268306442	0.00223991439233162	1.12660051308024	up_regulated	2.64976857972318		0.931234299127585	0.914722912302665
FABP4	-1.64554	8.33180158083333	-4.80073	0.000119724517318086	0.00224566082430283	1.11816066168648	down_regulated	2.64865583723622		0.948208123075719	0.787812610083252
NR2F1-AS1	1.08399402177778	5.4595287157037	4.77588017204616	0.000126664987333128	0.00232924255739386	1.06297263848646	up_regulated	2.63278528353376		0.936272352929719	0.841599371816671
GNAI1	-1.28838	7.38875122922222	-4.76876	0.000128727243224798	0.00234943488903007	1.04715785710385	down_regulated	2.62903658627703		0.928535909056423	0.863054786818438
LCN2	1.94139509211111	6.88257635038889	4.76405734242876	0.00013010957200632	0.00235543650387261	1.03669882260682	up_regulated	2.62792859865964		0.925611621596747	0.809592101443996
HGD	-1.51568	7.19213550488889	-4.75852	0.000131754305760256	0.00238033418044782	1.0243985912575	down_regulated	2.62336206708793		0.919257351453713	0.85258137066481
TMEM47	-1.13397	8.06452923136111	-4.7234	0.000142697127303307	0.00252052045813691	0.946285763594516	down_regulated	2.59850977320305		0.889822793397817	0.753116611937253
NFE2L3	1.13181890344444	4.70565318966667	4.69516494884875	0.000152157939754552	0.00263735411739159	0.883450760340273	up_regulated	2.57883155359531		0.875826872617434	0.759938442399646
SMOC2	-1.32685	7.88401	-4.64981	0.000168705359717851	0.0028201087992949	0.78242978598248	down_regulated	2.54973413635371		0.883424167844459	0.758870409638706
DYNLRB2	-1.22866	6.40319801861111	-4.60262	0.000187858026523892	0.00299843131946762	0.677240567923312	down_regulated	2.52310589443929		0.896831265861985	0.768734985691686
OTOS	-2.06633	7.96542692561111	-4.5965	0.000190498831357984	0.00302801554318595	0.663588175411618	down_regulated	2.51884189987786		0.914435257108258	0.815702562051543
MAFB	-1.52274	9.94247528316667	-4.58848	0.000194016909293574	0.00306078997348943	0.645692628250695	down_regulated	2.51416646997273		0.870353107182551	0.746023616656579
FCGBP	-1.28512	11.8463423567222	-4.5869	0.000194716886795015	0.00306739260292806	0.642170895790622	down_regulated	2.51323063406868		0.939757410159228	0.818673788354899
GJB6	-1.86428	7.17287160011111	-4.58675	0.000194782641942684	0.00306739260292806	0.641840721093745	down_regulated	2.51323063406868		0.822518824055681	0.739973469606377
MT1G	-1.01329	9.30112349816667	-4.58194	0.000196935387875029	0.00308479731237933	0.631092527590053	down_regulated	2.5107733661549		0.856158515144482	0.763568871663448
CUX2	-1.08192	5.85325519966667	-4.57908	0.000198224888049868	0.00308770996816671	0.624710664585316	down_regulated	2.51036350015636		0.82049731721407	0.797295422415681
SERTM1	-1.82409	6.18834918927778	-4.56518	0.00020461331540524	0.00315747831431893	0.593696041109298	down_regulated	2.5006596235134		0.839429824159184	0.779914914203801
IMPA2	-1.26634	8.18249406477778	-4.53149	0.000220975740969583	0.00334445932523644	0.518490796186368	down_regulated	2.4756740814972		0.871476608917198	0.807268426831772
SPINK2	1.18700617788889	7.04281618661111	4.49893258170096	0.000238043458175713	0.00348466434341894	0.445781153426611	up_regulated	2.45783904850471		0.888949621357276	0.756839188499525
TMCC3	1.07671581716667	8.10653486791667	4.48140194062968	0.000247779306413826	0.00358011660215744	0.40661600682215	up_regulated	2.44610282842627		0.865683715072817	0.714362262578287
SNX22	1.03246324877778	7.92546377912963	4.47766449839682	0.000249906384224216	0.00359576213587759	0.398265122123707	up_regulated	2.44420904510692		0.830181308151017	0.769714437465482
COL23A1	-1.64549	9.02756461033333	-4.42019	0.00028503679751213	0.00395625701118761	0.269803981616779	down_regulated	2.4027155029912		0.923384945225841	0.812104885818554
HBB	-1.11115	11.4130006561806	-4.40133	0.000297615932573316	0.00408591757003723	0.227643013910395	down_regulated	2.38871039914241		0.889449628780459	0.822456462863084
PNP	1.47024	8.67693337772222	4.34985354576936	0.000334883628917217	0.00443225381223843	0.112506161695426	up_regulated	2.35337537777006		0.80436018373081	0.718759488182264
LYVE1	-1.32289	6.82290751647222	-4.34147	0.000341379399549422	0.0044980108953309	0.0937638246122736	down_regulated	2.34697949692699		0.865741848701262	0.728042313937978
SLIT1	1.10500564811111	5.94844063988889	4.33812554705815	0.000344011279949017	0.00451643680565524	0.0862718436034973	up_regulated	2.34520406207215		0.829295295857629	0.812072239108394
MT1M	-1.73706	7.45028591977778	-4.33297	0.00034810521996025	0.00454931296706927	0.0747316550158734	down_regulated	2.34205418513183		0.895007614936803	0.742302994555657
ICAM4	1.10518445866667	5.48364361233333	4.29844797420238	0.000376789889414569	0.00476180891278377	-0.00249149	up_regulated	2.32222803643821		0.823975599950449	0.785454038770853
DUSP6	1.40494312614815	10.1760349129259	4.24885718218251	0.000422213231811813	0.0051201685606609	-0.113441	up_regulated	2.29071574141481		0.874993172497428	0.802448232480003
ITGA2	1.19872319616667	6.20984500169444	4.23210825907097	0.000438767190288259	0.00525689527650326	-0.150914	up_regulated	2.27927067454897		0.877662455377375	0.799547760264221
TMEM163	1.78159	6.11246697166667	4.18708409703475	0.000486572682578432	0.00561911943037798	-0.251639	up_regulated	2.25033173718737		0.935732747084912	0.788156036101818
GSTM3	-1.05311	8.90225210552778	-4.18624	0.000487513178367706	0.00562263077583486	-0.253519	down_regulated	2.25006043459167		0.901976598693455	0.717350934007624
SLC25A15	-1.24798	7.85907	-4.16724	0.000509275946900251	0.00580541722953583	-0.296037	down_regulated	2.23616656249326		0.801903024811264	0.808674960026149
TCF7L1	-1.40262	8.00145013011111	-4.14582	0.000534963171225776	0.00599762961445954	-0.343929	down_regulated	2.22202035774341		0.92028270550921	0.78941761079349
FAM167A	-1.17336	7.86628556616667	-4.13654	0.000546500282702684	0.00610759866861083	-0.364691	down_regulated	2.2141295082453		0.841549651901165	0.769777884051282
SPOCK2	1.33894460772222	8.39554560841667	4.04439816566305	0.000675433128782029	0.00705332621303172	-0.570653	up_regulated	2.15160602977465		0.813056557516833	0.754848715305163
CD55	1.61542465881481	9.21256801922222	3.99568191003524	0.000755491175554316	0.00758933746091152	-0.679451	up_regulated	2.11979613578164		0.891863417869947	0.794897282763659
MUC1	1.15313744729629	7.90692103016667	3.99102904078899	0.000763617167913065	0.00763142066733933	-0.689838	up_regulated	2.11739460614037		0.895784115793494	0.772198180614995
RGS16	-1.01535	7.99789999985185	-3.97688	0.000788869175031834	0.00779996052246081	-0.721419	down_regulated	2.10790759537629		0.920625970042878	0.758085676006123
ADH1B	-1.16965	5.95643265138889	-3.95321	0.000832982281981096	0.00812249665580794	-0.774221	down_regulated	2.09031045879055		0.887761340084198	0.725918045228781
SLC27A6	2.57575581233333	6.50535323483333	3.86420166436131	0.00102211291757616	0.00930492157842265	-0.972586	up_regulated	2.0312872827376		0.846172365633553	0.843194332398432
PTCSC1	-1.16501	12.0169631738889	-3.77938	0.00124198699126015	0.0105972143732591	-1.16117	down_regulated	1.97480828014206		0.846460892442894	0.795432682455276
CRABP1	-1.04279	7.48015691194444	-3.75989	0.0012988453491945	0.0109126478720483	-1.20445	down_regulated	1.96206985833064		0.812686540223908	0.729844260333711
DNALI1	-1.14106	7.67594933797222	-3.75824	0.00130377051192505	0.0109332326412927	-1.20811	down_regulated	1.96125141072131		0.870688839143736	0.694023580545514
DEPDC1B	1.35448	4.33259012866667	3.75773451204129	0.00130527685390716	0.0109406720738547	-1.20922	up_regulated	1.96095599893481		0.928717861574477	0.7425099657546
ST6GALNAC5	1.04032417444444	5.31227993462963	3.71581279981389	0.00143708002883257	0.011669543577957	-1.30217	up_regulated	1.93294612985447		0.84683886414862	0.725299809449606
FMOD	-1.07058	9.72514027416667	-3.70224	0.00148252785305514	0.011885792965076	-1.33224	down_regulated	1.92497183885218		0.854388619085172	0.673955689112273
C2CD4A	1.16649548855556	5.77395	3.68811846745783	0.00153131594837783	0.0121666941436673	-1.36349	up_regulated	1.91482740946075		0.807541265811367	0.700605504635432
LOC646736	-1.49968	7.81885883805556	-3.68691	0.00153555537610381	0.0121666941436673	-1.36616	down_regulated	1.91482740946075		0.884474827974066	0.734646503405656
SNHG19	-1.14914	11.2718406496111	-3.67433	0.00158050514023768	0.0124126039503569	-1.394	down_regulated	1.90613710144703		0.85290395761635	0.72792696812209
ARHGAP36	3.34800175333333	5.97651479411111	3.62458854303868	0.00177127429418423	0.0134667149328491	-1.50389	up_regulated	1.87073833304724		0.81996104775743	0.663743775209726
EFEMP1	-1.08107	8.23158485692593	-3.60735	0.00184259280922921	0.0138069433190292	-1.54193	down_regulated	1.85990245803349		0.808135705619213	0.648718023034313
SCN4B	-1.04441	6.82196750083333	-3.59232	0.00190704066448918	0.0141162553417927	-1.57504	down_regulated	1.85028049450811		0.878413862695869	0.726528066482745
DPT	-1.69089	7.87524042838889	-3.57508	0.00198376244990834	0.0144481033501362	-1.61302	down_regulated	1.84018916042527		0.911114939141169	0.719481705264104
CCL21	-1.59482	9.00919	-3.52796	0.00220936488563714	0.0155986957215531	-1.71664	down_regulated	1.80691171347971		0.892761093037235	0.778051790527513
BHLHE40	1.01496204361111	8.81941086752778	3.5218367045702	0.00224046633562834	0.0157252340986593	-1.73008	up_regulated	1.80340288057273		0.8025477579042	0.766381903859572
CRISPLD1	-1.19182	7.44079537494444	-3.49089	0.00240446511751999	0.016486028002119	-1.79797	down_regulated	1.78288396682669		0.805054240036225	0.624925713621301
LMOD1	-1.03096	7.61432797108333	-3.46983	0.00252277320740858	0.0170202896444682	-1.84409	down_regulated	1.7690330535391		0.864599901166199	0.697553629363523
CXCL17	1.18370506511111	6.43078558166667	3.4368801747592	0.0027194756851065	0.018023411808007	-1.91613	up_regulated	1.74416299420395		0.816600988479773	0.681440198142021
GDF10	-1.09318	6.25545348627778	-3.40169	0.00294620701247541	0.0190753139257706	-1.9929	down_regulated	1.71952830605418		0.834539326760279	0.659682265573056
SRPX	-1.47069	8.69403438755556	-3.30171	0.00369677410550114	0.0223616233036972	-2.21001	down_regulated	1.65049667277807		0.841371710299056	0.663272988531806
CFD	-1.51813	9.27456985088889	-3.1905	0.00475224695650613	0.026413164980971	-2.44947	down_regulated	1.57817955595266		0.861924683830402	0.644643472233802
CHRDL1	-1.38369	8.64648635405556	-2.94233	0.00827405266123617	0.0387988950295599	-2.97461	down_regulated	1.41118064268925		0.833962875047726	0.626299646454369
