# Supplementary material for: Integrative transcriptomics and single-cell transcriptomics analyses reveal potential biomarkers and mechanisms of action in papillary thyroid carcinoma
Source: Front Genet. 2025 May 30;16:1536198. doi: 10.3389/fgene.2025.1536198 (PMC12162626; doi:10.3389/fgene.2025.1536198)
Supplement: Supplementary file 2 [file Supplementaryfile2.zip › Supplementary Table/Supplementary Table 7.xlsx]

## Sheet: Supplementary Table 6
Gene_Symbol
TACSTD2
ALDH1A1
DPP4
LYVE1
CTSS
KRT19
SERPINA1
CCND1
CD36
MUC1
ENTPD1
KIT
