# Supplementary material for: Integrative transcriptomics and single-cell transcriptomics analyses reveal potential biomarkers and mechanisms of action in papillary thyroid carcinoma
Source: Front Genet. 2025 May 30;16:1536198. doi: 10.3389/fgene.2025.1536198 (PMC12162626; doi:10.3389/fgene.2025.1536198)
Supplement: Supplementary file 2 [file Supplementaryfile2.zip › Supplementary Table/Supplementary Table 8.xlsx]

## Sheet: 02_test_sample_info
sample	stage
GSM85215	Normal
GSM85216	Normal
GSM85217	Normal
GSM85218	Normal
GSM85219	Normal
GSM85220	Normal
GSM85221	Normal
GSM85222	Tumor(PTC)
GSM85223	Tumor(PTC)
GSM85224	Tumor(PTC)
GSM85225	Tumor(PTC)
GSM85226	Tumor(PTC)
GSM85227	Tumor(PTC)
GSM85228	Tumor(PTC)
