# Supplementary material for: Integrative transcriptomics and single-cell transcriptomics analyses reveal potential biomarkers and mechanisms of action in papillary thyroid carcinoma
Source: Front Genet. 2025 May 30;16:1536198. doi: 10.3389/fgene.2025.1536198 (PMC12162626; doi:10.3389/fgene.2025.1536198)
Supplement: Supplementary file 2 [file Supplementaryfile2.zip › Supplementary Table/Supplementary Table 9.xlsx]

## Sheet: 02_PTCtest_sample_info
sample	stage
GSM831759	Tumor(PTC)
GSM831760	Tumor(PTC)
GSM831761	Tumor(PTC)
GSM831762	Tumor(PTC)
GSM831763	Tumor(PTC)
GSM831764	Tumor(PTC)
GSM831765	Tumor(PTC)
GSM831766	Tumor(PTC)
GSM831767	Tumor(PTC)
GSM831768	Tumor(PTC)
GSM831769	Tumor(PTC)
GSM831770	Tumor(PTC)
GSM831771	Tumor(PTC)
GSM831772	Tumor(PTC)
GSM831773	Tumor(PTC)
GSM831774	Tumor(PTC)
GSM831775	Tumor(PTC)
GSM831776	Tumor(PTC)
GSM831777	Tumor(PTC)
GSM831778	Tumor(PTC)
GSM831779	Tumor(PTC)
GSM831780	Tumor(PTC)
GSM831781	Tumor(PTC)
GSM831782	Tumor(PTC)
GSM831783	Tumor(PTC)
GSM831784	Tumor(PTC)
GSM831785	Tumor(PTC)
GSM831786	Tumor(PTC)
GSM831787	Tumor(PTC)
GSM831788	Tumor(PTC)
GSM831789	Tumor(PTC)
GSM831790	Tumor(PTC)
GSM831791	Tumor(PTC)
GSM831792	Tumor(PTC)
GSM831793	Tumor(PTC)
GSM831794	Tumor(PTC)
GSM831795	Tumor(PTC)
GSM831796	Tumor(PTC)
GSM831797	Tumor(PTC)
GSM831798	Tumor(PTC)
GSM831799	Tumor(PTC)
GSM831800	Tumor(PTC)
GSM831801	Tumor(PTC)
GSM831802	Tumor(PTC)
GSM831803	Tumor(PTC)
GSM831804	Tumor(PTC)
GSM831805	Tumor(PTC)
GSM831806	Tumor(PTC)
GSM831807	Tumor(PTC)
GSM831808	Normal
GSM831809	Normal
GSM831810	Normal
GSM831811	Normal
GSM831812	Normal
GSM831813	Normal
GSM831814	Normal
GSM831815	Normal
GSM831816	Normal
GSM831817	Normal
GSM831818	Normal
GSM831819	Normal
GSM831820	Normal
GSM831821	Normal
GSM831822	Normal
GSM831823	Normal
GSM831824	Normal
GSM831825	Normal
GSM831826	Normal
GSM831827	Normal
GSM831828	Normal
GSM831829	Normal
GSM831830	Normal
GSM831831	Normal
GSM831832	Normal
GSM831833	Normal
GSM831834	Normal
GSM831835	Normal
GSM831836	Normal
GSM831837	Normal
GSM831838	Normal
GSM831839	Normal
GSM831840	Normal
GSM831841	Normal
GSM831842	Normal
GSM831843	Normal
GSM831844	Normal
GSM831845	Normal
GSM831846	Normal
GSM831847	Normal
GSM831848	Normal
GSM831849	Normal
GSM831850	Normal
GSM831851	Normal
GSM831852	Normal
